# Supplementary material for: Rapid growth inhibitory activity of a YafQ-family endonuclease toxin of the Helicobacter pylori tfs4 integrative and conjugative element
Source: Sci Rep. 2020 Oct 23;10:18171. doi: 10.1038/s41598-020-72063-x (PMC7584586; doi:10.1038/s41598-020-72063-x)
Supplement: Supplementary file 1 — Supplementary Information 1. [file 41598_2020_72063_MOESM1_ESM.xlsx]

## Sheet: Supplementary File S1
	Supplementary File S1. YafQ-family TA toxins present in strains from diverse bacterial genera
	Amino acids extending the C-terminus beyond the conserved active site H-x-x-L-F motif are highlighted in red bold.
	>WP_004137331.1 [Gardnerella vaginalis]
	MKYEVKFTNQFKKDLKLAKKQNKNTANLLEVIDVLSNGGVLEAKYCDHALTGKYSGTRECHIEPDWLLVYEIKNEVLVLMLYRLGTHSELFKK
	>PZO99664.1 [Gardnerella vaginalis]
	MAKFEIKPTGQFKKDLKRYKYDQGKLDDLQKVLNCLEETGVVPKDYKPHPLFGNYKGFLECHVQEDFLLIWIDKEKPLIKLVRIGSHSELFNK
	>WP_016784611.1 [Gardnerella vaginalis]
	MSLKVILLNSFKRDLKRMKKRGYDIKLLDSIVQMIAQQEKLAERYCDHALTGNYLGFRESHISVDWFLEYRIDNDDMTLILSRTGTHSDVFSE
	>WP_016815125.1 [Gardnerella vaginalis]
	MLKSIFRTTQFKKEFKSLLKKHVDPIKFKHAIDALMKQDKQLLSTRYKDHSLTGNWKGYREIHIEGDWLLIYKIEKEELQLVLTRTGSHDDLFN
	>WP_020758705.1 [Gardnerella vaginalis]
	MYNVKFTNAYKKSYKRMAKRGINLSLLDEVVDNLRQGIPLDPKYKDHILKGKFNGFHECHIKPDWLLVYLLEDDILTLTLIDTGSHADLFNL
	>WP_103043137.1 [Gardnerella sp. KA00735]
	MLTLTYTSQFKKDMKRIRKRGYDTHLVDILLEKLRNEEILDETYQDHPLKGNYLGFRECHVKSDWLLIYIIKENELVLTASRTGTHSDLFNE
	>WP_116794594.1 [Gardnerella vaginalis]
	MSVYKKYRIARSRVFKKDLKLAIKRGYNISLIEEVVDILASGVSLPEKYKDHKLTGNYDGCRECHITPDWLLVYEIADDELILYLTRTGTHSDLFGK
	>WP_014425623.1 [Selenomonas ruminantium]
	MLDVYMRSQFKKDYKRMLQQKGCTAAQFKTVLDYLVNEKPLPEKYKDHALSNNWAGFRECHIRPDWLLIYKIEKERLVLTLTRTGSHSDLF
	>WP_075441307.1 [Selenomonas ruminantium]
	MLNVRYSTKFKKDFKLAKKRGLPMHELKKIIETLASEKALEPKHRDHALSGNYAMFRECHILPDWLLIYRIDNNELELLAYRTGTHSDLFQ
	>WP_026765800.1 [Selenomonas ruminantium]
	MLTIEYPSIFKRDYKRAIKRGCNPKNFEKVVLMLQNQKLLPEKYRDHALTDSRNFKNVRECHIEPDWLLVYQIINERLVLKLMRTGTHSDLFG
	>WP_029544481.1 [Selenomonas ruminantium]
	MTYHVKFTSAYKKGYKRAKKRGLNLQLLDDVVEELRQGHKLDAKYRDHELHGDWAGFRECHIQPDWLLIYLVENDILTLTLVETGTHAELFDE
	>WP_026765513.1 [Selenomonas ruminantium]
	MTYHVKFTNAYKKSYKRAKKRGLNLQLLDDVVEELRQGHKLDAKYRDHELHGNWAGFRECHIQPDWLLIYLIEDDVLTLTLAETGTHAELLNL
	>WP_031584913.1 [Selenomonas bovis]
	MRHVLKIKQTKQFKKDLKTAFRQGCDLARLEEVIDILAAEQPLDKKYRDHALSGKLRRFRECHIAPDWLLIYEVQRDILVLALTRLGSHAKLFGL
	>WP_019543955.1 [Selenomonas bovis]
	MMYHVKFTSAYKKSYKRARKRGWNLQLLDDVVEKLRLGKKLEERYADHELRGNWAGFRECHIQPDWLLIYLIEGDVLTLTLTDTGTHADLFAK
	>WP_106627571.1 [Selenomonas massiliensis]
	MKYTIRPTSRFQKDLKRIAKRGYNTELLTAVIKKLANGEPLAQKHRDHALTGDYAGCRECHITPDWLLIYEISDDTLLLYLTRTETHNDLFKT
	>WP_006695080.1 [Selenomonas noxia]
	MKYTIRPTSRFQKDLKRIAKRGYDTELLSAVIKKLANGEPLEQKHYDHMLTGNYIGCRECHITPDWLLIYEISDDTLLLYLTRTGTHSDLFKM
	>WP_006193400.1 [Selenomonas sputigena]
	MTYRIKFTSAYKKSYKRAKKRGLNLKLLDDVIEVLRQGHKLNAKYRDHELHGNWAGFRECHVQPDWLLVYLVENDILTLTLVETGTHADIFDE
	>WP_006192702.1 [Selenomonas sputigena]
	MYEIVYTNRMKRDVRRAKKRGKDISKLIKTLQLLQKGSDIPEQYRDHALGGNLKDFRECHIEPDWLLIYQIHEDMLILLATATGTHADLFGE
	>WP_006193587.1 [Selenomonas sputigena]
	MKYKIIPTARFRKDVKTAAKRGLPLCRLEEIVDQLAAGTPLPERNRDHALTGTFAGYRECHILPDWLLVYRIDNEILTLLLHRTGTHSDLF
	>WP_006689884.1 [Selenomonas flueggei]
	MLDLVFTTQFRRDLKRLRKQGAPIEKLDTVLQVLRRDERLPARYRDHALTGDYSGFRECHIMPDWLLIYAIDHGQLILTASRTGSHAELF
	>WP_006689892.1 [Selenomonas flueggei]
	MTYHIKFTNVYKKSYKRAKKRGLNLKLLDDVVEALGQGHKLDAKYRDHALHGNWEGFRECHIQPDWLLIYLVENDVLTLTLVETGTYADIFDE
	>WP_102493855.1 [Selenomonas felix]
	MTYHIKFTNAYKKSYKRAKKRGLNLKLLDNVVEALGQGHKLDAKYRDHALHGNWEGFRECHIQPDWLLIYLVENDVLTLTLVETGTHSDIFDE
	>WP_102492992.1 [Selenomonas felix]
	MLDLVTTTQFRKDLKKLRKRGADIQKLDDVLKMLCAEKQLPERYRDHALVGDYIGFRECHIMPDWLLVYAIDKGKLILTASRTGSHSDLF
	>WP_102493447.1 [Selenomonas felix]
	MLRPLFTGQFKRDYKLALRRGCDRKRLEAVIDLLCREEELPPAYRDHALVNSRNYKGMRECHIQPDWLLVYRIERENLILKLIRTGSHSDLF
	>WP_106626806.1 [Selenomonas massiliensis]
	MTDFIIISDSLKRQRKRGADIRKLDDALQILCAEKSLPEKYRDHALVGDYIGFRECHISPDWLLIYAVDKGKLILIASRTGSHADLF
	>WP_106626420.1 [Selenomonas massiliensis]
	MKALEIVWTSQFKKDYKLAMKRHLDLALIDEIIRTLSRGESLPSKNKDHALLGRWRGYRECHIQPDWLLVYRIEHNVLVLTLARTGTHSELFGN
	>WP_039957270.1 [Selenomonas infelix]
	MMMPKHYDIVQSSKFKRDLKLVRRRGYNLSLLGEVVDALARGEILPPRFHDHALIGEYNHCRECHIAPDWLLIYERSETKLILYLTRTGTHSDLF
	>WP_009349168.1 [Selenomonas artemidis]
	MTYRVKFTSAYKKDYKRAKKRGLDIGLLDAVVDELRQGHTLPAKHRDHELKGNWAGFRECHIQPDWLLIYLVEDDILTLTLTNTGTHADVFDE
	>WP_056995099.1 [Carnobacterium maltaromaticum]
	MLDIYYTSKFKKDYKKIIKQGKKTSELEKVLDYLQQQKKLPEKYKDHLLTGNYTGLRECHINPDWLLIYKIDQEKLILALARTGSHSELF
	>WP_034558226.1 [Carnobacterium gallinarum]
	MLDIYYTSKFKKDYKKIIKQGKKTSELEKVLDYLQQQKKLPEKYKDHLLTGNYTGLRECHINADWLLIYKIDQEKLILALARTGSHSELF
	>OIP58833.1 [Nitrospirae bacterium CG2_30_41_42]
	MLKFKTTNQFEKDYKKISKRGKNLNRLHAIMQKLINEEGLQPKHRDHALLGNFKDRRECHIEPDWLLVYKVDRKQKTIIFERTGSHTDIFG
	>OGW30640.1 [Nitrospirae bacterium GWF2_44_13]
	MLKVKTTRQFEKDFKLMIKQGKDMEKLKAIMKKLADEEPLDLRYKDHKLIGNLEGHRDCHIEPNWLLLYRINQGEGTIVFVRTGSHSDIFG
	>OIO31545.1 [Nitrospirae bacterium CG1_02_44_142]
	MLKVKTTNKFEKDFELMIRQGKDIEKLKIIMRMLAREGSLEQRHRDHKLTGSYISHRECHVEPDWLLVYRVDIKEQTITFVRTGSHSGLFG
	>OIP58983.1 [Nitrospirae bacterium CG2_30_41_42]
	MLQPFYTRQFKKDLKKIEKSGRHDIERIKTVIRLLIEEKPLGRTYRDHTLTGDFKDRRECHIEPDWLLIYKINRKERIIIFERTGSHSDIFG
	>OGW51901.1 [Nitrospirae bacterium RBG_19FT_COMBO_42_15]
	MLKFRTTNQFEKDYKKILKRGKDEKKILAIMKRLINQESLEPRHKEHNLRGNYIGRLECHIEPDWLLIYKIGYDSIIFERTGTHADLFG
	>OGW20721.1 [Nitrospirae bacterium GWA2_46_11]
	MYQPKYTGQFDKDIKRLERSGRHDIEKLKAVIYKLLCGEQLEQRHRDHKLAGNYEGQRECHIEPDWLMIYRVDRKAETITFVRTGSHADLFE
	>WP_062498492.1 [Moraxella lacunata]
	MLSVKTSKDFDRDLRKQKLTAELLEVLSCLYRGEPLPAKYKDHALHGDKKGWRDCHVQNDLVLIYKIEDDILYLARLNTHSEVFG
	>WP_062501253.1 [Moraxella lacunata]
	MRDIARSRKFDKEYQKLGGLSAELVDVVYHLLHAIPLPEKYRDHALTGNWKGYRDCHIKPDLVLIYRITDDTLELHRLNSHSELFG
	>WP_115247259.1 [Moraxella lacunata]
	MIKLQRSNAFKRDFKKHGELDTALIEVLYLLLNNETLPPKYKDHDLIGNYKGFRECHIKPDLLLIYQKDDEYLSLARLGSHSELF
	>WP_115005044.1 [Moraxella lacunata]
	MARSVSLTNQFKRDIKKQAVQLATPQWIEVMNCLINALPMPAKYHNHPLKGEWVGCMDCHIKPDLVLIYEFDGDDELILHRLGSHSELSIA
	>WP_064724848.1 [Moraxella catarrhalis]
	MIKLQRSNAFKRDFKKHGELDTALIEVLYLLLNNKPLPPKYKDHDLIGNYKGFRECHIKPDLLLIYQKDDEYLSLARLGSHSELF
	>OAV15732.1 [Moraxella catarrhalis]
	MAMLPIKTSKDFDRDIRKIKLTTNLIEVLACLSRSEALPAKYKDHALTGNWQGWRDCHVANDLVLIYKIDGETLHLARLNSHSEVFG
	>WP_081259447.1 [Moraxella catarrhalis]
	MLPIKTSKDFDRDIRKIKLTTNLIEVLACLSRSEALPAKYKDHALTGNWQGWRDCHVANDLVLIYKIDGETLHLARLNSHSEVFG
	>WP_067009096.1 [Moraxella nonliquefaciens]
	MIKLQRSNAFKRDFKKHGELDTALIEVLYLLLNNKPLPPKYKDYDLIGNYKGFRECHIKPDLLLIYQKDDECLSLARLGSHSELF
	>OBX49958.1 [Moraxella nonliquefaciens]
	MAKSFKRDLKKHYLALIGEAWTEVSNCLLNGLPVPEKYQDHPLKGDKSGLRDCHIKPDLVLIYKIVDDVVELHYLDSHSEIFG
	>WP_082995562.1 [Moraxella nonliquefaciens]
	MAKRKFDMAKSFKRDLKKHYLALVGEAWTEVSNCLLNGLPVPEKYQDHPLKGDKSGLRDCHIKPDLVLIYKIVDDVVELHYLDSHSEIFG
	>STZ08021.1 [Moraxella caprae]
	MAKRSFEMGNPFKRDLKKHYLALIGEAWMEVSDCLLNAKPIPKKYQDHPLQGDWVGFRDCHIKPDLVLIYKINDEVVELHRLATHSELFG
	>WP_078307275.1 [Moraxella lincolnii]
	MKYSLSKSYKRDIKKLSSEVLSSPELIEVLYCIFKQKPLPAQYKDHALTGNWQGFRDCHVKNDLVLIYRMVDGELQLARLNTHSEVFG
	>WP_078306930.1 [Moraxella lincolnii]
	MLQIKTSKDFDRIRKIKLTTNLIEVLACLSRSETLPAKYKDHALTGNWQGWRDCHVANDLVLIYRSDGEILYLARLNSHSEIFG
	>WP_115265795.1 [Moraxella ovis]
	MLQIKTSKDFDRDIRKIKLTTNLVEVLACLSRNETLPVKYKDHALTGNWGGWRDCHVANDLVLIYKIDGEILHLARLNSHSEVFG
	>STY90318.1 [Moraxella bovis]
	MAKRSFEMGNPFKRDLKKHYLALIGEAWTEVSDCLLNAKPIPQKYQDHPLQGDWVGFRDCHIKPDLVLIYKINDEAVELHRLATHSELFG
	>WP_078273497.1 [Moraxella bovis]
	MLKLQRSNAFKRDFKKHGELDTALIEVLYLLLNNETLPPKYKDHDLIGNYKGFRECHIKPDLLLIYQKDDEYLSLARLGSHSELF
	>WP_078275201.1 [Moraxella bovis]
	MGNPFKRDLKKHYLALIGEAWTEVSDCLLNAKPIPQKYQDHPLQGDWVGFRDCHIKPDLVLIYKINDEAVELHRLATHSELFG
	>WP_112743534.1 [Moraxella ovis]
	MLQVKTSKDFDRDLRKIKLSTNLVAVLAYLSRGEVLPTKYKDHALTGNWSGWRDCHVANDLVLIYRIDGDILHLARLNSHSEVFG
	>WP_149038916.1 [Moraxella bovoculi]
	MLQVKTSKDFDRDLRKIKLSTNLVAVLAYLSRGEVLPTKYKDHTLTGNWSGWRDCHVANDLVLIYRIDGEILHLARLNSHSEVFG
	>WP_066803922.1 [Moraxella oblonga]
	MGGLAGVGADEVVRECGGRLFSDEWADALYHLRHDLPLPQKYQDHPLQGNWVGFQDCHIKPDLVLIYTLIDDDKGRAVQLVRLGTHGELF
	>WP_010786322.1 [Glaesserella parasuis]
	MLQLSPTNAYKRDFKKIASELMASAEYIEVMYCLMHQLPLAEKYKDHPLQGELQGFRDCHIKPDLVLIYAVENNLLRLVRLGSHSELFG
	>WP_016522687.1 [Treponema medium]
	MLEIVYTTQFKRDYKLAQKRGVDVEELFKVIEMLQNQEPLPPEKKDHILHGNYKGYRECHVRPDLLLIYKIKDKELELVLFRTGTHSDLY
	>WP_010698584.1 [Treponema denticola]
	MKYEIKFTNQFKKDIKLAKKQNKNLDKLFKVIDLLSNGEKLEAKYRDHDLSGNYKGTRECHIEPDWLLVYEIRNDVLVLMLYRLGSHSELFKK
	>WP_016524849.1 [Treponema maltophilum]
	MKYKFDYTTQFKKDYRKLMNQCVLNEVDIVIEKLLTGKPLEKKYRDHALVGNYKGCRDCHIRPDLVLIYKKDNDILVLTALRIGTHSELF
	>WP_006189829.1 [Treponema vincentii]
	MLNVRYTVQFKKDYKLAVKRGYNPKELEKVIDLLKTGEPLPQIYKDHPLSGEWKNYRDCHIRPDWILIYRVIEDSLILELSRTGTHSDLFKK
	>WP_013701949.1 [Treponema succinifaciens]
	MVEPKYQIKWTSQYKKDIKLAKKRHYKIEELQKVVFSLANALPLDEKYHDHELEGNWKNHRECHIKPDWLLIYQIKDDVLILELSRTGTHADLFKK
	>WP_021329539.1 [Treponema socranskii]
	MKYRFEYTTKFKKDYRKLTDQKIIRELDIVIDKLLNGETLETKYQDYPLLGNYKGCRDCHIRPDVVLIYKKEEDILVLTALRVGTHSELF
	>WP_078930474.1 [Treponema berlinense]
	MEFSKEKTKYEVKFTSAMKKDMKKVEKRHYDLSLFAEIVGKLANALPLDEKYHDHELEGNWKNHRECHIKPDWLLIYQIKDDVLILELSRTGTHADLFKK
	>WP_147635043.1 [Treponema pectinovorum]
	MIFSKEKTKYEVKFTSAMKKDMKLIVKRHYNLNLFSEVVEKLANGLPLEEKYHDHGLEGNWANHRECHIRPDWLLIYQIKDDILVLELARTGSHSDLFKK
	>WP_149554881.1 [Treponema pectinovorum]
	MVNQKYLIRWTSQYKKDIKIAKKRKYKIEELEKVVFKLANGLPLEEKYHDHGLEGNWANHRECHIRPDWLLIYQIKDDILVLELARTGSHSDLFKK
	>WP_147613617.1 [Treponema pectinovorum]
	MVYALKKTSQFKASLKLAKKRGLDILLLEEVVEKLRTDQPLEEKYHNHELKGTFKGIWECHIQPDWLLLYLKDSEVLVLTLVNIGTHSDIFKK
	>WP_147612882.1 [Treponema pectinovorum]
	MKRELHITKSFKTDIKKLNKKEIQDTRNIVLKLQNDEILEKRFKDHALHGNYEGFRECHVHPDLLLVYKKAGTNDIYILSLLRINSHANIFDM
	>WP_002676650.1 [Treponema denticola]
	MIYQLKKTSQFKASVKLAKKRGLNINLLEGIIEKLRTDTPLGVKHKNHQLSGQFKGIWECHIQPDWLLLYLKEENNLVMTLVDTGTHSDIFKK
	>WP_078931395.1 [Treponema berlinense]
	MYEIVYTNRMKRDAKLMKKRGRNLEKLVEVLNLLASGNLLPQKYKDHRLTGNLNDFRECHIEPDWLLMYQIFENELILSATATGSHSDLFGK
	>WP_078931741.1 [Treponema berlinense]
	MSENPYKFKTRATKRFIKHAKLVKKRSEKDSEKLKNTIELLAKGEKLPERFRDHELTGNLKGNRECHILPDLLLIYRIFNDILILELLDTGTHSDLFSL
	>WP_013702349.1 [Treponema succinifaciens]
	MSENFYKYKTRATKRFKKHAKLVKKRSVKDSEKLKSAVELLAKGEKLPERFRDHELAGNLKGSRECHILLDLLLIYRIFNDILILELVDTGSHADLFGM
	>CND43288.1 [Yersinia frederiksenii]
	MPRTADYTKDFLKDWEKLSRSGRYDMHRLKQAMLLLIANDMPLGAEWLDHSLKGDWQDFRECHVGGDFLLIYKLSNHSKTSQIVFVRTGTHAELFE
	>WP_145508017.1 [Yersinia frederiksenii]
	MSYLLNLKKATVSKRTTMPRTADYTKDFLKDWEKLSRSGRYDMHRLKQAMLLLIANDMPLGAEWLDHSLKGDWQDFRECHVGGDFLLIYKLSNHSKASQIVFVRTGTHAELFE
	>WP_032901193.1 [Yersinia enterocolitica]
	MSYLLNLKKTTVSKRTTVPRTADYTKGFLKDWEKLSRSGRYDMHRLKHAMLLLIANDTPLGAEWLDHPLKGDWENFRECHIGGDFLLIYKLSGSSKIGEIVFVRAGTHSELFD
	>WP_005167035.1 [Yersinia enterocolitica]
	MLEIVYQSRFKKDAKRYTNNKKAQKVILEIISLLQTGEKLPSKYKEHPLIGNYIGYLECHGMPDLLLIYQRTDASLKLYRVGSHSDLF
	>WP_004877923.1 [Yersinia mollaretii]
	MLTIVYQSRFKKDAKRYTNNKKAQKAILTTISLLQTGKALPKKYKEHPLIGNYIGYLECHGMPDLLLIYQRNDSEIKLYRVGSHSDLF
	>WP_032896720.1 [Yersinia bercovieri]
	MSYLLNLKKTTVSKRTTVPRTADYTKNFLKDWEKLSRNGRYDMRRLKQAMLLLIANDMPLGAEWLDHPLKGEWENFRECHIGGDFLLIYKLSHHSKISQIVFVRAGTHSELFD
	>WP_049633350.1 [Yersinia aldovae]
	MSYLLNLKKTTVSKRTTLPRMADYTKAFLKDWEKLSRSGRYDMHRLKQVMLLLIANDTPPGAEWLDHPLKGDWENFSECHIGGDFLLIYKLSGSSKIDEIVFVRAGTHSELFD
	>CNH32792.1 [Yersinia aldovae]
	MADYTKAFLKDWEKLSRSGRYDMHRLKQVMLLLIANDTPPGAEWLDHPLKGDWENFSECHIGGDFLLIYKLSGSSKIDEIVFVRAGTHSELFD
	>WP_050104182.1 [Yersinia pseudotuberculosis]
	MLTIVYQSRFKKDAKRYTNKNKKAQKVILETISLLQTGEALPPKYKEHPLIGNYIGYLECHGMPGLLLIYQRTDSEIKLYRVGSHSDLF
	>WP_005186844.1 [Yersinia intermedia]
	MPRTADYTKDFLKDWERLSRSGRYDMYRLKHAMLLLIANDTPLGAEWLDHPLKGDWENFRECHIGGDFLLIYKLSSSSKISQIIFVRAGTHSELFD
	>WP_050113685.1 [Yersinia kristensenii]
	MLEIVYQSRFKKDAKRYTNNKKAQKVILETISLLQTGEKLPQKYKEHPLIGNYIGYLECHRMPDLLLIYQRSDGYLKLYRVGSHSDLF
	>WP_145475672.1 [Yersinia similis]
	MLTIVYQSRFKKDAKRYTKNKKAQKVILETISLLQTGEALPPKYKEHPLIGNYIGYLECHGMPGLLLIYQRTDSEIKLYRVGSHSDLF
	>WP_118818992.1 [Neisseria lactamica]
	MSRFELVPANQFKRDAKKQWQILLGNDWVTVAGCLINGEPIPEKYKDHSLTGNYYGYRECHIKPDMLLIYRQDGDEICLFRLGTHSELFG
	>WP_007342161.1 [Neisseria bacilliformis]
	MSKREIAFGSGFKRDLKKQFAQLASAEWAEVLNCLVQDAPLPEKYRDHPLTGDFKDYRECHVKPDLLLVYAKRGNALHLARLASHAELFG
	>WP_127219988.1 [Neisseria meningitidis]
	MRTIKYTSAFKKDYKREKKGQHRNTVDTELQTVLELLQADEPLPEKYRDHALVSNWVGHRDCHIKPDLVLIYKKTEEGELLILKLVRLGSHSELVI
	>EAI3583456.1 [Campylobacter jejuni]
	MKYDIKYSSKFKKHYKKLNIKEQQEARVIIERLANDEPLEPRYKDHALKGDFLGFRECHIKPDLLLIYQKQDDEIILYCLDIGSHSELF
	>EAI6742209.1 [Campylobacter jejuni]
	MQYDIKYSSKFKKHYKKLNTKEQQEARAIIERLANDEPLEPKYKNHALKGDFLGFRECHIKPDLLLIYQKQDDKIILYCLDIGSHSELF
	>WP_144667570.1 [Campylobacter jejuni]
	MKYEIRVLKEYKKNYKKLTLKEKDLVDEIVYRLSNNETLERKYKDHKLKGEFKDLRECHVKPDLLLIYQKQDDKLILTCINIGSHSELF
	>WP_052836030.1 [Campylobacter jejuni]
	MKYNIKYATKFKKHYKRLNAKDQQEARAVINRLANDEILEIKYRDHALQGDLIGFRECHLKPDLLLIYQKQNRELILYCFDIGSHSELF
	>EAI1883604.1 [Campylobacter jejuni]
	MQNKYSVTFSKRFKKDFKKINNNDKKILKKIVNKLANDEVLEEKYKDHALKGNYIGFRECHIKPDLLLVYRKNNNILELYLANLGNHNNIF
	>EAI5457591.1 [Campylobacter jejuni]
	MAKYKIYYHKDFIKAYKKISDEERKITDEVIVKLSNDENLEPKYKDHQLKGVLKGFRECHIKSNLLLIYQKHNNELELNILKLGSHSKLFKKY
	>AAW35431.1 [Campylobacter jejuni RM1221]
	MRKLIKMAKYKIYYHKDFIKTYKKISDEERKITDEVIVKLSNDENLEPKYKDHQLKGVLKDFRECHIKSNLLLIYQKHNNELELNILKLGSHSKLFKKY
	>WP_126418399.1 [Campylobacter insulaenigrae]
	MAKYKIYYHKDFIKAYTKISDEERKITDKVIIKLSNDEILEPKYKDHQLKGTLKDFRECHIKSNLLLIYQKHDNELELNILKLGSHSKLFKKY
	>WP_044598369.1 [Campylobacter peloridis]
	MAKYKIYYHKDFVKAYAKISNEERKITDKVIIKLSNDEILEPKYKDHQLKGALKDFRECHIKSNLLLIYQKHNNELELNILKLGSHSKLFKKY
	>WP_043019596.1 [Campylobacter subantarcticus]
	MAKYKIYYHKDFIKAYKKISNEERKITDKVITKLSNDEILEPKYKDHQLKGALKDFRECHIKSNLLLIYQKHDKELELNILKLGSHSKLFKNY
	>WP_094324977.1 [Campylobacter avium]
	MKYKVKLAKKVKKQLIKLNSKELDSFEYVVTKLSKDEPLEAKYKDHQLKGNYKGFRECHIKPDLLLIYRKNKDILELYLASLGSHSYVF
	>WP_085296705.1 [Campylobacter cuniculorum]
	MKYEIKYSTKFKKHYKKLNTKEQQEVITIINHLANDETLEPKYKDHALKGDFIGFRECHLKPDLLLIYQKQDDKLILYCLDIGSHSELF
	>EAI3906318.1 [Campylobacter lari]
	MKYKIELANRFKKHFKKLNQQEQVIFQDIVTKIANDEVLEPKYKDHALKGEYIGFRECHLKPDLLLIYQKQEDKLILYCLDIGSHSELF
	>EAI7263350.1 [Campylobacter lari]
	MAKYKIYYHNDFIKAYKKISNEERKITDKVIIKLSNDKILEPKYKDHQLKGALKDFRECHVKSNLLLIYQKHDEELELNVLKLGSHSKLFKKY
	>EAI7060433.1 [Campylobacter coli]
	MRKINLLRSFKKDYEKVKKQSWDLNIIDDVIQCLMNLDVLPTRLKDHALKGEFKDFRECHIKSNLLLIYQKHNNELELNILKLGSHSKLFKKY
	>EAI9092540.1 [Campylobacter coli]
	MKYNIAYSPKFKKAYKKLNSKEELETDIIINRLANDETLEEKYKDHALKGNYIGFRECHIKPDLLLVYRKRDDILELYLANLGNHNNIF
	>EAH7598100.1 [Campylobacter upsaliensis]
	MQNKYSVVFSKKFKKDFKKLSKDDKEICRKIVDKLADDEPLEPKYKDHALKGNYIGFRECHIKPDLLLIYRKNNDILELYLANLGNHNNVF
	>EAJ2427694.1 [Campylobacter upsaliensis]
	MKYDITYSPKFKKAYKKLNAKEVKETDMIIERLANDEPLEPKRKDHALKGNYIGFRECHIKPDLLLIYRKKDDILELYLAHLGNHNNVF
	>WP_039883176.1 [Campylobacter upsaliensis]
	MKYEIRVLKEYKKNYKKLSINDKNLVDEIVYRLAKNETLERKYKDHKLKGEFKECRECHIKPDLLLIYQKQETKLILTCINIGSHSELF
	>EAL3927683.1 [Campylobacter upsaliensis]
	MSYIIKRQKTFTKDFHKVTLNDTEFNRLIAYIALLQEGKALPKEASEHALQGEWKDTREFHIGSDMLVVYMYEEENIIKLLRIGTHAQIFK
	>WP_103574626.1 [Campylobacter concisus]
	MLKITTSKKYRTQFKKQASQDQDLIDEVVFKIANGETLEQNLCDHALKGKYSQYRECHVKPDLLLIYQIIDDVLELYLMQVGSHSELFNK
	>WP_103649901.1 [Campylobacter concisus]
	MLEIEYAKSFKKAFKKLNESEKKLTKDIIWQLANNEELASKYKDHALIGSYKGFRECHVKPDLLLIYKKQNEILLLTCVEIGSHSELFQ
	>WP_082199062.1 [Campylobacter helveticus]
	MTKYEIKYLKPFKTNLKKIKHDKENLKCIKDIIEKLANDEVLDKKHKDHALKGNLKAFRECHIKPDLLLIYQKLEKKLILYCINIGSHGEIF
	>WP_124850778.1 [Campylobacter rectus]
	MSYKITTSKRYRVRFKKQTSKDQDLIDTVVFKLANGETLEEKFCDHALKGRYSQFRECHIKPDLLLIYRINSDVLELYLMQVGSHSDLFGR
	>WP_124850371.1 [Campylobacter rectus]
	MYEIFLSSEFKKDAKKLSKNDLNLVGEILDRLASGEKLEPKHKDHPLVGNFKGCRECHIKPDLLLVYKKVDEILVINSLRISNHSKIFK
	>WP_149897195.1 [Campylobacter fetus]
	MLTIKFAKSFKKSYKKLSNDEKKIFEVVSKKLQNNEVLEPKYRDHALIGELKGYRECHLKPDLLLIYKKLEKELILYFLNIGSHSDLFK
	>WP_023384565.1 [Campylobacter fetus]
	MAKFELLYTSKFKKSVKKLNKEDIKVVIEILDKLCEDEPLDLKYCDHPLKGALKGFRDCHIRPDLVLIYEKRYDILILKAIDIGSHAKVF
	>WP_035171024.1 [Campylobacter fetus]
	MAKYEIIYSKSYKKAIKKIDKSLLPEIEYVLDKLANDEILEVKFKDHQLKGEYKDFRECHIKPNLLLVYKKDKDLLILIAFKLGSHSEIFK
	>WP_065843019.1 [Campylobacter fetus]
	MLSITVSKLYKKQFKKLSKAEQLAINEVVKTLSSGETLDPKFKDHDLKLNFAGFRECHIKPNLLLIYQIKNEILELYLASTGSHQEVFSW
	>WP_089188457.1 [Campylobacter sputorum]
	MPKYILETSSKFEKQYKKLSLDDKSKTKTIINKLLSGEKLEAKYKDHLLSGNFKNYRECHIKPDLLLIYKIDDKVSILSCIRVGSHSNLF
	>WP_089192781.1 [Campylobacter sputorum]
	MAKYEIIHSKSYKKAIKKIDKSLLPEIEYVIDKLANDEILETKFKDHQLKGEYKDFRECHIKPNLLLVYKKDKNLLILIAFKLGSHSEIFK
	>WP_126418402.1 [Campylobacter insulaenigrae]
	MKYEIRVLKEYKKNYKKLTLKEKDLVDEIVYRLSNNETLERKYKDHKLKGKFKELRECHVKPDLLLIYQKQDDKLILTCINIGSHSELF
	>WP_147574738.1 [Campylobacter peloridis]
	MKYKIELANRFKKHFKKLNQQEQVIFQDIVTKIANDEVLEPKYKDHALKGEYIGFRECHLKPDLLLIYQKQENKLILYCLDIGSHSELF
	>WP_147499213.1 [Campylobacter hyointestinalis]
	MKYEIRVLKEYKKNYKKLSINDKNLVDEIVYRLSKNETLERKYKDHKLKGEFKECRECHIKPDLLLIYQKQETKLILTCINIGSHSELF
	>CZE51581.1 [Campylobacter geochelonis]
	MLMTKYQIKFTKQFKKSYKKLNPKLKDEVLKILELLANDVPLEAKFKDHPLSGNLSGFRDCHIRPDLVLIYEKDQDILTLTAVNVGNHGNVF
	>WP_075495459.1 [Campylobacter geochelonis]
	MTKYQIKFTKQFKKSYKKLNPKLKDEVLKILELLANDVPLEAKFKDHPLSGNLSGFRDCHIRPDLVLIYEKDQDILTLTAVNVGNHGNVF
	>WP_101636386.1 [Campylobacter ureolyticus]
	MTKYKIQISSKFKNQLKKLSQKDKNLTKKVVDILTSGEKLDKKYLDHKLKNDFKDYRECHIKPDLLLVYRYFDDKLLLYLYQIGSHSEIF
	>KEA46405.1 [Campylobacter mucosalis]
	MYKIVTSKRYKIQFKKQSTQNQDLIDEVVFKLANGETLEQKHKDHQLKGKYKDFRECHIKPDLLLVYKIDNGVLALYLMQVGSHSDLF
	>WP_106870477.1 [Campylobacter blaseri]
	MYKYSIVYSSKFKKSFKKLSNKDQLLVIDILKKLSKDEKLEEKHKDHQLKGKLKDFRDCHIKPDLVLIYQKNNEILELLVLNIGSHSDLF
	>WP_106872942.1 [Campylobacter blaseri]
	MFEIEYTKSFKKSFKKLSDEDKVLSKEIIKKLSNNENLEAKYKDHNLLGKYKSFRECHIKPDLLLIYKKQKNILILTLVEIGSHSDLF
	>WP_142692427.1 [Campylobacter troglodytis]
	MKYQIKYSKEFKKGLKKLQNDQKSIDLAKSIIKRLANDESLEPKYKDHKLTGDYLGFRECHLRPNLLLIYKKQEQILLLTCIALGSHSELF
	>WP_142692624.1 [Campylobacter troglodytis]
	MREISFQNTYIQDFKLVKKQGWDLAKIKSAISELQNSDILDKKLRDHALVGDFKGYRECHVYGDLIIIYKRNKDSLILYRIGRHQDLFKGY
	>WP_094324747.1 [Campylobacter avium]
	MKYKIIYSKEYKKSFKKLKKDDILLLESILEKLANDEKLDIRYKNHQLKGKLKGIWDCHIKPDLVLLYKKDSDKLILSALRIGSHSEIFS
	>WP_128787705.1 [Haemophilus parainfluenzae]
	MESVKTLKVTATKTFQRDIKKLTAKQQFSVEMTEVLYLLQRNRPLLRKYLDHVLQGEMHGYRDCHIFNDLVLIYQIIDDEELKLIRIGSHSEIF
	>WP_048953175.1 [Haemophilus influenzae]
	MDMGSVKTLKVTATKTFQRDIKKLTAKQQFSVEMTEVLYLLQRNRPLPKKYLDHSLQGEMQGYRDCHIFNDLVLIYQIIDDEELKLIRIGSHSEIS
	>WP_105904883.1 [Haemophilus influenzae]
	MISVSGEYKREFKKHIPLIINSPEYIEVMYCLLNSLPLPEKYKDHALTGNWKGWRDCHIKNDLVLIYKIVRDEIRLARLNTHSEIFG
	>WP_005634750.1 [Haemophilus haemolyticus]
	MISVSGEYKREFKKHIPTIINSPEYIEVMYCLLNSLPLPEKYKDHALTGNWKGWRDCHIKNDLVLIYKVVGDEIRLARLNTHSEIFG
	>WP_140583875.1 [Haemophilus haemolyticus]
	MGMESVKTLKVTATKTFQRDIKKLTAKQQFSVEMTEVLYLLQRNRPLPRKYLDHALQGEMQGYRDCHIFNDLVLIYQIIDDEELKLIRIGSHSEIF
	>WP_078239085.1 [[Haemophilus] felis]
	MSNSPRELYFTKDFKRDFKKQAVLIGTSPEYIEVMHCLLNRKELPAKYRDHALTGDWSLFRDCHIKNDLVLIYRLIEDELHLIRINSHSEIFG
	>WP_111389971.1 [Haemophilus sputorum]
	MRAFQISKDFKRDLKKLPAEIMLSSEFIEVFYCLQHDLPLPEKYKDHPLTGDWRGYRDCHIKNDLVLIYKIEGDLIKLARVNSHSEVF
	>WP_039863090.1 [Haemophilus parahaemolyticus]
	MESVKTLKVTATKTFQRDIKKLTAKQQFSVEMTEVLYLLQRNRPLPRKYLDHALQGEMQGYRNCHIFSDLVLIYQIIDDKELKLIRIGSHSEIF
	>WP_119222324.1 [Haemophilus parahaemolyticus]
	MGMESVKTLKVTATKTFQRDIKRLTAKQQFSVEMTEVLYLLQRNQPLPRKYLDHALQGEMQGYRDCHIFNDLVLIYQIINDEELKLIRIGSHSEIF
	>WP_061830794.1 [Streptococcus pneumoniae]
	MLKIRYHKQFKKDFKLVMKRGLKAELLEEVLNFLVQEKEHPTRYCDHSLTASKHFQGVRECHTQPDWLLVYKVDKSELILNLLRTGSHSDLF
	>WP_002916507.1 [Streptococcus sanguinis]
	MLKIRYHKQFKKDFKLAMKRGLKAEWLEEVLEFLIQEKELPAKYRDHQLTASKHFKGVRECHIQPDWLLVYKVDKEELILNLLRTGSHSDLF
	>WP_138336044.1 [Streptococcus mitis]
	MLKIRYHKQFKKDFKLAIKRGLKAELLEEVLNFLVQEKELPAKYRDHQLTASKYFQGVRECHIQPDWLLVYKVDKEELLLNLLRTGSHSDLF
	>WP_105112610.1 [Streptococcus suis]
	MLTLVTTNQFRKDLKRIKKRGLSLSKLEAVLETLLKEKPLDQRYRDHALVGNYIGFRECHIEPDWLLVYAIDKGQLILTASRTGSHSDLF
	>WP_104968080.1 [Streptococcus pluranimalium]
	MLTLVTTNQFKKDLKRIKKRGLALSKLEAVLDCLLKEQTLDPKHRDHALVGNYIGFRECHIEPDWLLVYAIDKGQLILTASRTGSHSDLF
	>WP_117276886.1 [Streptococcus intermedius]
	MYQVKFTSAFKKSYKRIKKRDLDISLLDEVIEKLRLGQTLEEKYRDHELKGNFVGFRECHIKPDWLLIYLIEEDILTLTLADTGSHADLFKM
	>WP_003074249.1 [Streptococcus intermedius]
	MLKIRYHKQFKKDFKLAMKRGLKANLLEEVLDFLIQEKELPAKYRDHQLTASKHFKGVRECHIQPDWLLVYKVDKEELILNLLRTGSYSDLF
	>WP_000913059.1 [Streptococcus pseudopneumoniae]
	MLKIRYHKQFKKDFKLAMKRGLKAELLEEVLNFLVQEKELPARYRDHQLTASKYFQGVRECHIQPDWLLVYKVDKEELILNLLRTGSHSDLF
	>WP_013904578.1 [Streptococcus parasanguinis]
	MLKIRYHKQFKKDFKLAMKRGLKANLLEEVLNFLVQEKELPVRYRDHQLTNSNHFQGVRECHIQPDWLLVYKVDKDELILNLLRTGSHSDLF
	>WP_138100849.1 [Streptococcus australis]
	MLKIRYHKQFKKDFKLAMKRGLRAELLEEVLNFLVKEKELPARYRDHQLTASKHFQGVRECHIQPDWLLVYKVDKSELVLNLLRTGSHSDLF
	>WP_000913061.1 [Streptococcus oralis]
	MLKIRYHKQFKKDFKLAMKRGLRAELLEEVLNFLVQEKELPAKYRDHQLAASKHFQGVRECHIQPDWLLVYKVDKSELILNLLRTGSHSDLF
	>WP_062122717.1 [Streptococcus cristatus]
	MLKIRYHKQFKKDFKLAMKRGLKAELLEEVLEFLIQEKELPAKYQDHQLTASKHFKGVRECHIQPDWFLVYKVDKEELIFNLLRTGSHSDLF
	>WP_067059811.1 [Streptococcus pantholopis]
	MLKIKYHNQFKKDYKLALRRGFKASKLEEVLEILVEGNGLPEKYRDHQLTVSKYYKGVRECHIQPDWLLIYRIDDDKLILNLLRTGSHSDLF
	>WP_002303498.1 [Streptococcus mutans]
	MYQVKFTSAFKKSYKRIQKRGLEIGLLDEVIEKLRLGQTLEEKYRDHELKGNFVGFRECHIKPDWLLIYLIEDDILTLTLADTGSHADLFKK
	>WP_077496088.1 [Streptococcus gallolyticus]
	MYQVKFTSAFKKSYKRIKKRGLEMALLDEVIEKLRLGQTLEEKYRDHELKGNFVGFRECHIKPDWLLIYLIEEDILTLTLADTGSHADLFKM
	>WP_074627363.1 [Streptococcus gallolyticus]
	MLKIKYHRQFKRDYKLALKRGLKASKLEEVLEILIKGESLPEKYRDHQLVASKYYQNVRECHIQPDWLLIYQIDNDNLILNLVRTGSHSDLF
	>WP_150889028.1 [Streptococcus anginosus]
	MEYKIKFTSRFKKYLKQAKKQGKDIEKLFDVIEKIAKDEALDEKYRDHSLAGNYKGTRECHIEPDFLLIYEKIEEVLVLSLVRTGSHSDLFK
	>WP_003034637.1 [Streptococcus anginosus]
	MYQVKFTSAFKKSYKRIKKRGLEIALLDEVIEKLRLGQTLEEKYRDHELKGNFVGFRECHIKPDWLLIYLIEDDILTLTLADTGSHADLFKM
	>WP_001051326.1 [Streptococcus agalactiae]
	MAKFEIKPTGQFKKDLKRYKYDQGKLDDLQKVLDCLEETGVVPKGYKPHPLFGNYKGFLECHVQEDFLLIWIDKEKPLIKLVRIGSHSELFKK
	>WP_045798168.1 [Streptococcus equinus]
	MKIERTNQFLKDFKRLKKKHYDMTKLREVINLIVDGKKETLYHRYKNHYLQGKYKSYQECHIEPDWLLIYKINDECLTLVLTRTGSHDDLFR
	>EHJ52770.1 [Streptococcus macacae NCTC 11558]
	MMRIERTSEFKRDYKRLLKKHRDVSKLRNVLELIISGETETLYRRYKNHFLKGQYKGYQECHIEADWLLIYKVEQKRLVLVLTRTGSHDELF
	>WP_099390943.1 [Streptococcus macedonicus]
	MLKIKYHRQFKRDYKLALKRGLKASKLEEVLEILIKGESLPEKYRDHQLVASKYYQNVRECHIQPDWLLIYQVDNDNLILNLVRTGSHSDLF
	>WP_063516949.1 [Lactobacillus harbinensis]
	MLTPKDTAHFRRDFKRLKKDGYDMQQLHTVVNLIAEEGHKELLRSRYHDHALSSSSEWRGYRELHITPDWLLIYRIVKKDLILVLVRTGSHKELISK
	>WP_046922264.1 [Lactobacillus ruminis]
	MRLKNKYDIQFTGQFKRDFKLAKKQHRNLDRLFKVIDVLAAGGTLDEKYRDHALTGNYKGTRECHVEPDCLLIYEIRQGVLVLFLYRLGTHSELF
	>WP_027107101.1 [Lactobacillus ceti]
	MYIVKYTNAFKKSYKRAKKRGLDMSILESVIDTLRQGKELDAKYKPHALKGNFIGYHECHLQPDWLLIYLIEDDILTLTLADTGTHSDLFKK
	>WP_041093193.1 [Lactobacillus hokkaidonensis]
	MNRLEITVTNTFKRQLKRAIKSGKKRTDIQTIITILSNQSPIPAKYRDHILSGGNGDLHELHIHPDWLLIYSIDNSNLVLFLLETGSHSDLFG
	>WP_112195329.1 [Lactobacillus murinus]
	MYKVKFTNKFKKSYKLMKKRGYDMSLLNDIIDALRQGKTLAEKYHNHQLTGEFIGYYECHIKPDWLLIYLVEDDIMTLSLINTGSHSDLF
	>SFE55445.1 [Lactobacillus rogosae]
	MQYELILTGKFKKSLKLAKKRGLDLKLLDKVITMLQNDIPLEEKYRDHELKGKYQGFRECHIQPDWLLIYMKENDVLTLTLVDTGTHADLFNL
	>WP_076614513.1 [Lactobacillus allii]
	MLEIVQTPTFVKDFKKLKKKHYNMLLLKKVVTHIVKGENEILVSKYRDHALKGNWQGFREVHIEKDWLLVYLVNKGELRLALIRTGSHSQILGK
	>SFZ88088.1 [Lactobacillus rennini]
	MNKKIKIITSNLFKKNLKRYKKKHYDISQLENVIDVLIKNDVQKLKQYGDHSLKGSYQGFRELHIQPNWLLVYRFEDNCLKLYLLNLGTHDDLFK
	>WP_025024623.1 [Lactobacillus nodensis]
	MLDIVQTPAFVKNYKKLQKKHYDVLKLKTVITHIVNRDEDILKTRYSDHALTGNWRGYRELHIEKNWLLVYIIIDKELTLVLIRTGSHDDIFKRNNHWQLF
	>WP_118896826.1 [Lactobacillus bombicola]
	MYKIKQSRKFKKSATQAVKQEKDLNKLFVAVEAIITNNISPKYHDHELKGKWQGIREIHIEPDWLLTYQIKDNELILYSVDTGSHRQLFDK
	>EBM5663464.1 [Salmonella enterica]
	MRKIERSSAFKRDYKRVSKGRHGADLDDVLVPILITLASDKTLEPVHCDHNLTGNWSGFRECHIKPDLLLIYKKPDDETLKLARMGSHSELFG
	>EBQ8762753.1 [Salmonella enterica]
	MRTIEWSNAFKRDFKREMRGIHRNTLQAELTAVTELLANDVALPQKMRDHDLVGDWAGYRECHIKPDLLLIYKKVDEDILRMARLGSHSELF
	>EBG3748880.1 [Salmonella enterica]
	MLKPAQSGQFRRDVRKAEKRGKDMSKLRTLLAQLIEEKPLSERYRDHPLKGEWRGFRDAHIEPDWLLIYKIDGDVVRFERTGTHADLFDE
	>EAO1753364.1 [Salmonella enterica]
	MRTIERTSAFKKDYKREAKGKHRNDLDTVLIRVLTALVSDEPLEPRQRDHDLTGNWSGYRECHLKSDLLLIYRKPDSESLQLARLGSHSELFG
	>EAO7011058.1 [Salmonella enterica]
	MTRKREIEYSGQFQKDVKKAQKRNKDMAKLKTLITLLIEDKLPLPAIYKDHPLQGDYKGYRDAHIEPDWLLIYKISDTELRFERTGTHSDLFK
	>EAU1560232.1 [Salmonella enterica]
	MTRKREIEYSGQFQKDVKKAQKRNKDMAKLKTLITLLIEDQLPLPAIYKDHPLQGDYKGYRDAHIEPDWLLIYKISDTKLRFERTGTHSDLFKG
	>EBN9042889.1 [Salmonella enterica]
	MTRKIERSTEFKKDYKREKKGLHRATVEADLKTILAILVDDKTIPANYVDHPLKGNWRTFRDLHLYPDLVLIYKKVGDVKTGSLKLARLGSHSELF
	>EBD3460155.1 [Salmonella enterica]
	MTSRTIEYSGQFQKDVKKAQKRHKDMSKLKALMTLLINDALPLPQVYKDHPLQGNYKGYRDAHIEPDWLLIYKITDEVLRFERTGTHSDLF
	>ECC8286577.1 [Salmonella enterica]
	MTKKWEIEYSGQFQKDVKKAQKRNKDMAKLKTLITLLIEDKLPLPAIYKDHPLQGDYKGYRDAHIEPDWLLIYKISDTKLRFERTGTHSDLFKG
	>WP_055213502.1 [Dorea longicatena]
	MLRPVYTNQFKKDFKKAIRRGMKEEKLVNVISMLCRGETLPEANRDHKLVNSRNYRNVRECHIEPDWLLIYQIRESELVLELFRTGTHSELF
	>WP_028085897.1 [Dorea longicatena]
	MKENKYTVKYTTSFKKDYKRAIKRGLKIEVLEQVVALLAMGEPLPDKNRDHDLSGDWAGHRECHILPDWLLVYRIEDDVLVLTLARTGTHSDLFGK
	>WP_117614150.1 [Dorea formicigenerans]
	MHYELILTGKFKKSLKLAKKRGLNLKLLDTVITMLQNNIPLEEKYHDHELKGKYQGFRECHIQPDWLLIYLKENDVLILTLVDMGTHADLFDM
	>WP_117682736.1 [Dorea formicigenerans]
	MKYTLKPTSKFQKDLKRIQKRGYDIKLLKEVLGKLANGEILPAKNRDHNLSGNYSNCRECHITPDWLLIYEIYEEELYLYLTRTGTHSDLF
	>WP_117494486.1 [Dorea formicigenerans]
	MTKYEIKNTTQFKKDYKLAKRRGLDINLLKGIITKLANGEVLAPKHKDHPLSGDWVGHRECHIQPDWLLVYRYDNDVLVLTLSRTGTHSDLFGL
	>WP_102499974.1 [Vibrio splendidus]
	MLKIRIKSSFKKDLKRASKNTRYNTSMLKALIDNHLVKTGTVPNEYKPHLLQGNWKPHMECHIQPDFLLIWDVDWDKQELILVRCGSHSELFG
	>WP_102467140.1 [Vibrio splendidus]
	MYELEYSTQFKKDFKKVNKMSIPDVIEVGNIISKLQRGETLDAKNVDHSLTGNWVGFRDCHIKPDLLLIYRIFDGQLQLARIGSHSDLF
	>WP_102530560.1 [Vibrio lentus]
	MLKIRIKSSFKKDLKRAFKNTRYNTSMLKDLIDNHLVKTGTVPNEYKPHLLQGNWKPHMECHIQPDFLLIWDVDWDKQELILVRCGSHSELFG
	>WP_140073204.1 [Vibrio parahaemolyticus]
	MYKLEYSTQFKKDFKKVTKMPIPDIVEVGNIISKLQRAEALDPKNVDHPLTGNWVGFRDCHIKPDLVLIYRIHDGQLQLARIGSHSDLF
	>WP_132715042.1 [Vibrio crassostreae]
	MLKIRIKSSFKKDLKRASKNTRYNTSMLKDLIDNHLVKTGTVPNEYKPHLLQGNWRPHMECHIQPDFLLIWDVDWDKQELILVRCGSHSELFG
	>WP_017817479.1 [Vibrio harveyi]
	MYDLEYSTQFKKDFKKVTKMPISDIVEVGSIISRLQRSEALDAKNVDHPLTGNWVGFRDCHIKPDLVLIYRIFDEKLQLARIGSHSELF
	>WP_102454839.1 [Vibrio breoganii]
	MLKIRVKTSFKKDLKRAPKNTRYNTALLKDLIDNHLMKTGTVPSEYKPHLLQGNWRPHMECHIHPDFLLIWDVNLDEKELILVRCGSHSELFG
	>WP_102539211.1 [Vibrio breoganii]
	MYELEYSTQFKKDFKKANYMSIPDIVEVGNIISKLQRGETLDAKNVDHSLTGNWVGFRDWHIKPDLLLIYRIFDGQLQLARIGSHSDLF
	>WP_068713044.1 [Vibrio tritonius]
	MYSLEYSTQFKKDFKKITKMPIPDIIEVGNIISKLQRGETLAPQNVDHPLTGNWVGFRDCHVKPDLVLIYRIYNQQLQLARIGSHSDLF
	>OFI76709.1 [Vibrio cholerae]
	MHKLEYSTQFKKDFKKITKMPISDIIEVGNVISKLQRGEKLEPKNVDHPLTGNWVGFRDCHIKPDLVLIYRVFNDQLQLARIGSHSDLF
	>WP_087481966.1 [Vibrio mangrovi]
	MYSLEYSTQFKKDFKTMTKMPIPDIIEIGNIISQLQRGETLAPHNVDHALTGSWAGFRDCHIKPDLVLIYRIFDGQLQLARIGSHSDLF
	>WP_112418684.1 [Vibrio aestivus]
	MYKLEYATQFKKDFKKVTKMPIPDIVEVGNIISKLQRGETLDPRNVDHPLTGNWVGFRDCHIKPDLVLIYRIHDGQLQLARVGSHSDLF
	>WP_077458084.1 [Salinivibrio kushneri]
	MLKLEYSRQFKKDFKKIAKLSIPDVVEVGHVIKQLQLGETLPEKYVDHSLSGNWQNYRDCHVKPDLVLIYKVDDTSLKLARIGTHSELFR
	>WP_102504953.1 [Salinivibrio costicola]
	MLKLEYSRQFKKDFKKIAKLSIPDVVEVGHVIKQLQLGETLPERYVDHSLSGNWQNYRDCHVKPDLVLIYKVDDTSLKLARIGTHSELFR
	>WP_039206081.1 [Anaerovibrio lipolyticus]
	MLDVRYSSQFRKDFKLAQKRGLPIDELKDVIKRLAAEKPLEAKFYDHQLKGKYSSFRECHIRPDWLLIYRIDQEELVLIAQRTGSHSDLFD
	>WP_080325524.1 [Anaerovibrio lipolyticus]
	MLTIEYPSIFKKDYKRAIKRGCNPKNFEKVVQLLQNQQPLPKKYHDHALTDSRNFKNVRECHIEPDWLLIYQIIEERLVLKLMRTGSHSDLF
	>WP_005660043.1 [Dethiosulfovibrio peptidovorans]
	MRKTKLTVKPTSQFRKDYKLAFKRGLKIELIEDVISILAMAEELPPKNRDHALSGNWTGHRECHIQPDWLLIYRVEASVLVLTLTRTGTHADLFGK
	>WP_058354135.1 [Acetivibrio ethanolgignens]
	MLQVSFTGQFKKDYKSCKKRGYNMELLQSVIDTLVIPKALPEKNKDHNLTGNYANKRECHILPDWLLVYRVEGNELILYRTGTHSDLFGK
	>WP_058354036.1 [Acetivibrio ethanolgignens]
	MKYTIKPTNKFQKDLKRVQKRGYDLSLLTEIIKKLANGETLPEKNKDHFLTGNYTGKRECHITPDWLLIYEIDGENLFLYLTRTGTHSDLF
	>HAR44093.1 [Bdellovibrionales bacterium]
	MRTIKQTSQFKRDLKREAKGQYRATLEQDLMPVLEALAKDVPLDIRHRDHALSGNWKDHRDCHIKPDLVLLYRKPDDETLELIRLGSHSELGL
	>WP_065621983.1 [Aliivibrio fischeri]
	MYNLEYSTQFKKDFKKITKMPISDIIEVGNIISKLQRNETLAPKNVDHSLTGNWSGFRDCHIKPDLVLIYRIFDGQLQLARIGSHSDLF
	>WP_012551870.1 [Aliivibrio salmonicida]
	MYNLEYSTQFKKDFKKITKMPISNIIEVGNIISKLQRNETLDPKNVDHSLTGNWSGFRDCHIKPDLVLIYRIFDGQLQLARIGSHSDLF
	>WP_017020662.1 [Aliivibrio logei]
	MYNLEYSTQFKKDFKKITKMPISDIIEVGNIISKLQRNETLDPKNVDHSLTGNWSGFRDCHIKPDLVLIYRIFNGQLQLARIGSHSDLF
	>VVV03993.1 [Aliivibrio wodanis]
	MYNLEYSTQFKKDFKKITKMPIPDIIEVGNIISKLQRNETLDPKNVDHSLTGNWSGFRDCHIKPDLVLIYRIFDGQLQLARIGSHSDLF
	>WP_039206172.1 [Anaerovibrio lipolyticus]
	MLKIKQTSQFKKDLKAAIRQNCDLNILEQVIDKLAKQEPLDKKHRDHALTGKLKKYRECHITSDWLLMYQVKEDVLVLSLARLGSHAKLLGM
	>WP_027397609.1 [Anaerovibrio lipolyticus]
	MKKQVIWTGQFKKDYKLAMKRHLDINLLDDVIRKLANSEKLDDKYKDHELSGNWAGHRECHILPDWLLIYRIDEDVITLTLTRTGTHSDLF
	>WP_087018209.1 [Thaumasiovibrio subtropicus]
	MYLLEYSTQFKKDFKKVTKLPIPDVLEVGNIISKLQRGETLSAKNVDHPLSGNWAGFRDCHIKPDLVLIYRIHDRTLQLARIGSHSELF
	>WP_012545790.1 [Thermodesulfovibrio yellowstonii]
	MKKLTTTKRFLKHYKKRVSDKDDEIFKYVVDKLLKGGKLERKFRDHQLSGDLREFRECHLKNDLLLIYQAFEDEIRLIDIGSHAQLFR
	>WP_031491158.1 [Succinivibrio dextrinosolvens]
	MTKQVIWTKQFKKDYKLAMKRNLNIDLLDDIIRKIANDIPLSEANRDHSLNVNWKGFRECHIQPDWLLIYQISDDLLVLSLTRTETHSDLFSKE
	>WP_074460911.1 [Butyrivibrio hungatei]
	MREIKYELKYTTKFKKDYKLAKKRGLNIRLLENVIDELLQGYSLDAKYLDHPLHGDYEGFNECHIQPDWLLIYGRDDNNLVLTAVRTGTHTDLFKKY
	>WP_026653768.1 [Butyrivibrio proteoclasticus]
	MNYKYELKITTKFKKDYKIAKKRNLNISQLESVIEELLRGHELDKKYLDHPLHGDYEGFRECHIQPDWILIYGKNDDALILTAVRTGSHSDVFKNF
	>WP_005602462.1 [Butyrivibrio crossotus]
	MQYELILTGKFKKSLKLAKKRGLDLKLLDKVITMLQNDIPLEEKYRDHELKGKYQGFRECHIQPDWLLIYLKENDVLTLTLVDTGTHADLFNL
	>WP_028243225.1 [Pseudobutyrivibrio ruminis]
	MKYTLKPTTKFKKDYKRCKKRGYDMKLLEDIINTLLEGKELDSKYYDHPLHGNYEGFNECHILSDWLLIYTKSETELVLTATRTGTHSDVFDE
	>CBK73290.1 [Butyrivibrio fibrisolvens 16/4]
	MKYTLKTTTKFKKDYKRCKKRGYDMDLLSDVIDTLLDGKELDDKYYDHPLHGNYEGFNECHILSDWLLIYAKNENELILTASRTGTHSDLFDE
	>CCY77339.1 [Butyrivibrio crossotus CAG:259]
	MQYELILTGKFKKSLKLAKKRGLDLKLLDKVITMLQNDIPLEEKYRDHELKGKCQGFRECHIQPDWLLIYLKENDVLTLTLVDTGTHADLFNL
	>WP_084158998.1 [Desulfovibrio alcoholivorans]
	MREVRYTGRFKRDYKREKSGRHGKELDDLLPPIVDLLAADTPLPVLNRDHPLTGEWCDHRDCHLKPDLVLIYRKTQDGFLDLVRLGSHSELGI
	>WP_083838474.1 [Desulfovibrio carbinoliphilus]
	MREVRYTGRFKRDYKREKSGRHGKDLDDLLPAIVALLAADVPLPVLNRDHSLTGDWCDHRDCHIRPDLVLIYRKTQDGFLDLVRLGSHSELGL
	>WP_015259594.1 [Thioalkalivibrio nitratireducens]
	MLTAVRSSQFKRDVKRLQKRGQDMGKLRIVLGLLIEKSPLPEAYQDHALRGNWRGYRDAYIEPDWLLLCRVVGDELHLARTGSHADLFRE
	>WP_006746381.1 [Thioalkalivibrio paradoxus]
	MLTAVRSSQFKRDVKRLQKRGKDMGKLRILLGLLIEKAPLPEAYQDHSLRGNWRGYRDAHIELDWLLLYRVVGDELHLARTGSHADLFRE
	>WP_006294365.1 [Bifidobacterium gallicum]
	MMYKVKFTATFKKSYKLMKKRGLDISLLDDVIDQLRQGKQLDKKYHDHNLSGNLSTFRECHIKPDWLLVYLIENDILTLTLVDTGSHSDIFKE
	>WP_065472908.1 [Bifidobacterium longum]
	MSGIRYTVKTTSRFRKDFKLARRRGLDADLFKQVVSILSEGGTLPDRYHDHALTGNMTGFRECHITPDLLLVYLIEKDVLVLTLTRTGTHSDLFGK
	>WP_107646255.1 [Bifidobacterium adolescentis]
	MRETKYAVKTTTKFKKDLRLAKRRGLDVSLLKEAISILATGGALPERYRDHALTGNLSGFRECHILPDLLLVYLMEEDVLVLTLVRTGTHSDLFGK
	>WP_041777341.1 [Bifidobacterium adolescentis]
	MLKSVFRTTQFKKDFKVLLKKHYSPDKLKQAIDALMAQNKQLLSTKYRDHPLTGNWKGYREIHIEGDWLVIYRVEKQELQLVLTRTGSHDDLF
	>WP_026646972.1 [Bifidobacterium ruminantium]
	MLKSVFRTTQFKKDFKVLLKKHYSPDKLRQAIDALMAQNKQLLSTKYRDHPLTGNWKGYREIHIEGDWLVIYRVEKQELQLVLTRTGSHDDLF
	>WP_101398158.1 [Bifidobacterium pseudolongum]
	MLNSIFRTTQFKKDFKALIRKHYSPEKFKAAIDALMAQDKQLLSTKYRDHSLTGNWRGYREIHIEGDWLLIYRIEKTELQLVLTRTGSHDDLF
	>WP_130077071.1 [Bifidobacterium animalis]
	MLSTVFRTTQFKKDFKSLLKKHYDPKKLQDAVDAMMAQDTKLLGTKYKDHPLVGNWRGYREIHIEGDWLLIYRIEKHELQLVLTRTGPHDDLF
	>WP_150383970.1 [Bifidobacterium rousetti]
	MLRSVFRTTQFKKDFKGLLKKHYDQDKLRRAVEALMTEDRELLSTKYRDHALVNNWKGYREIHIEGDWLLIYRIERDELQLVLTRTGSHDQLY
	>WP_150335185.1 [Bifidobacterium reuteri]
	MLKSVFRTTQFKKDFKGLLKKHYDPDKLRHAVEALMTEDRDLLSTKYRDHALVNNWKGYREIHIEADWLLIYRIERDELQLVLTRTGSHDQLY
	>WP_101671360.1 [Bifidobacterium anseris]
	MLSTVFRTTQFKRDFKSLLKKHYDPKKLQGAVEALMAQDKPLLSTKYRDHPLAGNWRGYRELHIEGDWLLIYRIERHELQLVLTRTGSRDDLF
	>WP_150353016.1 [Bifidobacterium vespertilionis]
	MLRSVFRTTQFKKDFKGLLKKHYDPDKLRRAVEALMTEDRDLLSTKYRDHALVNNWKGYREIHIEGDWLLIYRIERNELQLVLTRTGSHDQLY
	>WP_101618206.1 [Bifidobacterium margollesii]
	MLRSVFRTTQFKKDFKGLLKKHYDPDKLRRAIEALMTEDRDLLSTKYRDHALVNNWKGYREIHIEGDWLLIYRIERNELQLVLTRTGSHDQLY
	>WP_034528195.1 [Bifidobacterium stellenboschense]
	MLRTVFRTTQFKKDFKAVVKKHYDVDKMRAAVKVLMVEDRDLLATKYRDHALVNNWKGYREIHIEGDRLLIYRIDRDELQLVLTRTGSHDQLY
	>WP_081115933.1 [Enterococcus faecalis]
	MLEIFYTNQFKKYFKKAKKQGKNLEKLKEVIVLLQEQQTLPPKYKDHALTGNYIGTRECHIEPDWLLIYKIDGDKLILTLARIGSHSELFR
	>WP_109537737.1 [Enterococcus faecalis]
	MKIKRTPTFKRNYKSLKKKHYDMQKLEIVLELLVQQQTDILYQRYKDHALKGNKQGLRELHIEKDWLLVYEIKNEILELWLLATGKHDDVL
	>WP_016623006.1 [Enterococcus faecalis]
	MLDIFYTSQFKKDYKKAKKQGRDLAKLKKVLVLLQNKQNLPEKYRDHNLTGSYAGFRECHISPDWLLVYKVDDDQLVLVLARLGSHSDLF
	>WP_104777494.1 [Enterococcus faecium]
	MLNIFYTSQFKKDYKKAKKQGKDLNKLKEVLSFLKNGCSLPKSYRDHSLTGNYIGFRECHISPDWLLIYKIDNNQLILTVARLGSHSELF
	>WP_085802718.1 [Enterococcus faecium]
	MLEIFYTNQFKKDFKKAKKQGKNLERLKEVLVLLQEQQTLPPKYKDHALTGNYIGTRECHIEPDWLLIYKIDGDKLILTLARIGSHSELFR
	>WP_002334329.1 [Enterococcus faecium]
	MKIKRTPTFKRNYKSLKKKNYDMQKLEIVLELLIQQRTDILYQKYRDHALKGNKQGLRELHIEKDWLLVYEIKNDILELWLLATGKHDDVL
	>WP_086325286.1 [Enterococcus faecium]
	MLTLEFTPSFKRDYKRMMKKHYNETEFRKVINLLVNQEQEVLKTKYKDHALQGNWKGFRELHIQPDWLLIYKINGKKLILTLVRIGSHDKIL
	>WP_081129278.1 [Enterococcus hirae]
	MLTIEFTPSFKRDYKRMMKKHYNETEFRKVINLLVNQEQEVLRTKYKDHALQGNWKGFRELHVQSDWLLIYKIDGKKLILTLVRAGSHDKIL
	>WP_010736447.1 [Enterococcus mundtii]
	MLTIEFTPSFKRDYKRMMKKHYSEIEYKKVIELLVNMEQEILRTKYRDHALQGNWKGYRELHIQPDWLLVYKVDNKKLILTLIRTGSHDKIL
	>WP_023520695.1 [Enterococcus mundtii]
	MKIKRTPTFKRNYKSLKKKHYDMQKLENVLELLVQQRTDILYQKYRDHALKGNKQGLRELHIEKDWLLVYEIKNDVLELWLLATGKHDDVL
	>WP_104775571.1 [Enterococcus mundtii]
	MLDIFYSSQFKRDYKKAKKQGKDLAKLKKVLSLLQSQHKLPKVYRDHHLTGNYAGFRECHISPDWLLVYKIDTDQLLLILARLGSHSELF
	>WP_144316655.1 [Enterococcus casseliflavus]
	MLEIFYTSQFKKDYKKAKKQRRDLDQLKKVIVMLQNQQILPEKYRDHKLTGDYVGFKECHISPDWLLVYRIDNDRLILTLARLGSHSELF
	>WP_016250391.1 [Enterococcus cecorum]
	MKIRQTPAFKRDLKRYKKKHYDITKVKVAVECIISKDTYKLKTVYKDHSLKGNWQGYRELHIEDDWLLIYKIEKESITLVLTRTGKHDDLFD
	>WP_148712495.1 [Enterococcus avium]
	MRIEQTPAFKRDLKRYKKKHYDITKVRTVVEYIVDNNTDVLKTKYNDHSLTGSWQGYRELHIEADWLLIYRINNDTVTLVLTRMGKHDDLF
	>WP_148712546.1 [Enterococcus avium]
	MKIKRTPTFKRNYKSLKKKHYDMQKLEIVLELLVQQQTDILYQKYKDHALKGNKQGLRELHIEKDWLLVYEIKNEILELWLLATGKHDDVL
	>WP_071865570.1 [Enterococcus canintestini]
	MKIKRTPTFKRNYKSLKKKHYDMQKLEIVLELLVQQQTDILYQKYRDHALKGNKQGLRELHIEKDWLLVYEIKNEILELWLLATGKHDDVL
	>WP_010765408.1 [Enterococcus moraviensis]
	MLEIFYTSRFKKDYKKIVKQRKLISEFEKVVTLLQNQKSLPERYKDHKLTGNYVGFRECLITPDWLLIYQIDHNQLVLVLTRTGSHSDLC
	>WP_137997513.1 [Brachyspira catarrhinii]
	MTKYKIKFSKAFKRAYKKIKHNSDLSELLQEIIIKLANDEKLDAKYNDHNLSGNYKDYRECHIKPDLLLIYKKKEDILLLTCVDLGSHSELFKK
	>WP_147718842.1 [Brachyspira aalborgi]
	MKYEIETSKKFKKQFKKLSSKNANLVLEIIEKLSNGEVLEQKYNDHKLKGNYKDFRECHIKPDLLLIYKKKEDILILTCIDLGSHSELFKK
	>WP_147528993.1 [Brachyspira aalborgi]
	MKYEVQYSKEFRKGLKKLKNDKNSLNLVRNIIKKLANNEILESKYKDHKLIGKYAGFRECHIKPDLLLIYKKENNALILVCIAIGSHSDLF
	>WP_078766356.1 [Eubacterium uniforme]
	MKYEIKLTTQFKKDIKLAKKQKKNLDKLFLVIDKIANGEKLEEKYKDHELSGNYKGVRECHIEPDWLLMYEIVDDILVLVLNRVGSHSDLFKR
	>WP_148430750.1 [Eubacterium callanderi]
	MYNIRPTTKFQKDLKRVKKRGFDISLLTDIIKKLAAGDPLPEKNRDHQLSGDYAGCRECHITPDWLLIYEVDGDELILYLTRTGSHSDLF
	>WP_004059136.1 [Eubacterium plexicaudatum]
	MLEASFTNQFKKDYKLCIKRGCDMSLLQNIIDILIIPASLPTQNKDHDLKGNYRGKRECHILPDWLLVYKIKDNRLILYRTGTHSDLFKK
	>WP_004053314.1 [Eubacterium plexicaudatum]
	MYQVKFTTAYKKAYKLMKKRGLDISLLNEAVDLLRQGRQLKERYRDHGLTRDLAGFRECHIKPDWLLIYLIENDILTLTLIDTGSHSDLFKK
	>WP_090472280.1 [Eubacterium pyruvativorans]
	MMYEVKFTSQFKKDLKLAKKQRKSLDKLFEVIDILSNGNPLDAKYHDHELTGNYKGTRECHIEPDWLLIYELRDDVLVLMLYRLGSHSELFKK
	>WP_090307340.1 [Eubacterium aggregans]
	MYTLKFTTAYKKGYKRIKKRGLSLIRLDAVIEMLRKGQKLPEKYYDHTLKGSLEGFHECHIQPDWLLIYLIEDDILTLTLVDTGSHSDLFNL
	>WP_004067844.1 [Eubacterium plexicaudatum]
	MGQSGGIAILKVKDSGQFKKDYKRCLKRGLNMNLLKSVVAILAFPSVLPIKNQDHELKGNYKGFKECHIAPNWLLIYRYNGEYLELSRTGTHSDLFDE
	>WP_004057656.1 [Eubacterium plexicaudatum]
	MLEINATSKFKKDRKQCIKRGYDMSLLNKVVNTLCIPAPLPPANKDHGLVGNYVGRRECHIAPDWLLIYRIDGNALYLDRTGTHADLFGI
	>WP_117685761.1 [[Eubacterium] rectale]
	MSKYEIKYTTQFKKDYKLAKRRGLDITLLKDIISKIANGETLDTKYKDHPLSGNWSGHRECHIQPDWLLVYYFDNEVLVLTLARTGTHSDLFGL
	>CBL34127.1 [[Eubacterium] siraeum V10Sc8a]
	MLTIKYETTFKKDYKRIIKRGYNAKLLENVLEILVNEQPLPARYKDHSLSGDYSSFRECHIAPDWLLIYRINQNELILQLTRTGTHSDLF
	>WP_007156959.1 [Oribacterium sinus]
	MLELVTTGAFRKDLKLAKKRGYDLSLLETVLNTLLEEKTLDQHYHDHALTGNYIGFRECHILPDWLLIYAVNKSQLILTASRTGTHSDLFGR
	>WP_009538018.1 [Oribacterium parvum]
	MKYEVKFTNQFKKDFKLAKKQNKDLNKLFDVVNILAEGGILEAKYRDHDLSGKYKGTRECHIEPDWLLVYEIQNGVLVLILYRLGTHSELFKK
	>WP_009536787.1 [Oribacterium asaccharolyticum]
	MKYEVKFTNLFKKDLKLAKKQNKDLNKLFDVVNILAEGGMLEEKYRDHDLSGKYKGTRECHIEPDWLLVYEIQNDVLVLMLYRLGTHSELFKR
	>WP_107213939.1 [Photobacterium phosphoreum]
	MLKIRVKNSFKKDLKKAVKNTRYNTSLLKELIDNHLIKTGTVPEQYKPHLLQGDWKPHMECHIQPDFLLIWDIDWELKELILVRCGSHSELFG
	>WP_045036744.1 [Photobacterium iliopiscarium]
	MLKIRVKNSFKKDLKKAVKNTRYNTSLLKELIDKHLIKTGTVPEQYKPHLLQGDWKPHMECHIQPDFLLIWDIDWELKELILVRCGSHSELFG
	>WP_107190694.1 [Photobacterium phosphoreum]
	MYNLEYSTQFKKDFKKITKMPISDIIEVGNIISKLQRNETLDPKNVDHSLTGNWSGFRDCHIKPDLVLMYRIFDGQLQLARIGSHSDLF
	>WP_107191564.1 [Photobacterium phosphoreum]
	MLKIRVKNSFKKDLKKAVKNTRYNTSLLKELIDNHLIKAGTVPEQYKPHLLQGDWKPHMECHIQPDFLLIWDIDWELKELILVRCGSHSELFG
	>WP_101770308.1 [Photobacterium carnosum]
	MLKIRVKNAFKKDLKKAAKNTRYNTSLLKELIDSHLIKTGTVPEQYRPHLLQGDWKPHMECHIQPDFLLIWDVDWELKELILVRCGSHSELFG
	>WP_027252010.1 [Photobacterium halotolerans]
	MLKLVISSVFKREYKKTVKQSVEDSLLIGQVVGHLRQGVQLPPSYLDHALTGNFKGFRECHIKPDLLLIYKVNGNELQLARLGSHSELFS
	>WP_125200347.1 [Fusobacterium nucleatum]
	MINKKTKYTVKITNKFKKDYKIIEKQGKDVKKLLDIIEILAEGKQLDSKYKDHSLIGNYKGYRECHIFPDWLLIYKHEEDILVLILARTGSHSELF
	>EKA93567.1 [Fusobacterium periodonticum D10]
	MTKKDIKYELDFTSKFKKDIKLLRKQGKNIEKLYEIINILACGEELDAKYRDHNLIGNYKGYRECHIESDWLLIYKVMENILILTLSRTGSHSELFKK
	>WP_022819008.1 [Fusobacterium russii]
	MYKYQIVTTTKFEKEYKKIKKRGYDENLLKKVIKILAQGKELPIIYKDHELIGNFKGYRECHILNDWLLIYKIEKEKLILVLSRTGSHSDLFG
	>WP_035946981.1 [Fusobacterium periodonticum]
	MKYELDFTSKFKKDIKLLRKQGKNIEKLYEIINILACGEELDAKYRDHNLIGNYKGYRECHIESDWLLIYKVMENILILTLSRTGSHSELFKK
	>WP_099989770.1 [Fusobacterium periodonticum]
	MYEIKTTTRFEKDLKLIKKRGYDIKLLKEVIDILSKGEKLEEKYKDHYLQGNYSGFKECHIKPDWLLIYKINDNVLVLTLSRTGTHSDLF
	>WP_008797335.1 [Fusobacterium nucleatum]
	MLKIKYHTKFKKDYKLIIKRGYNLKLLEEIIDNLANEKTLLPKNKDHSLTGNYEGFRECHITPDWLLIYRIEENNLILVLLRTGTHSDLF
	>WP_008699462.1 [Fusobacterium ulcerans]
	MLEVILSNKFKKDWKIIKKRGYDLKKFEVVLEKLLRQEILEEKYKDHELIGNYKGHRECHITPDWLLIYYISDTKLVLTLTRTGTHSDLF
	>WP_117511210.1 [Fusobacterium varium]
	MLKVRYHNQFKRDYKLALKRGCKPELLEEVVELLVNEIVLPEKYKDHKLTGNYKNFRECHIQNDWLLVYKIKKDELVLVLSRIGTHSDLF
	>WP_106991842.1 [Fusobacterium mortiferum]
	MLEIITTSAFDKDYKLLKKRGYNLKLLQEVVEKLANEEVLPAKYRNHQLIGNYVGYMECHIRPDWLLIYKIEKNKLILTLSRTGTHSDLF
	>WP_055189458.1 [Faecalibacterium prausnitzii]
	MLKLNTSTQFKKDYKTCIKRHYNMELLQAVIDVLRVPDTLPQKNRDHNLTGNYTGCRECHIQPDWLLIYRQTDTELYLVATGTHPDLFGL
	>VUX12363.1 [Faecalibacterium prausnitzii]
	MKYEIKPSSRFKRDMKLVKKRGYDQRLIENVIRTLAAGEELDKKYRDHLLLGDYAGFHECHITPDWLLIYQIYEEELYLLLSRTGSHSDLF
	>RAW51428.1 [Faecalibacterium prausnitzii]
	MLEVVLSNRFKKDLKLAARRGLPLDELNTVVDWLAAGQALPDRNRDHALTGDYIGFRECHIRPDWLLVYRVDGDALELFLFRTGTHSDLFD
	>WP_117536023.1 [Faecalibacterium prausnitzii]
	MLKLNTSTQFKKDYKTCIKRHYKMDLLQAVVDVLRVPDALPQKNRDHSLTGNYTGCRECHIQPDWILIYRQTDTELYLVATGTHSDLFGL
	>WP_112091364.1 [Faecalibacterium prausnitzii]
	MRETKLTIIPTTQFRKDYKLARKRGLKIELLQDVITCLAMGEPLPEKNRDHALTGDWVGHRECHIQPDWLLVYRVQNDVLVLTLTRTGTHSDLFGK
	>WP_055191875.1 [Faecalibacterium prausnitzii]
	MNRDIVWTNQFKKDYKLAQKRHLDVDLLDNIIRTLSRGEPLPEKNRDHALTGDWIGHRECHIQPDWLLIYRIEDNVLVLTLARTGSHSDLFNK
	>WP_039092680.1 [Gallibacterium anatis]
	MEVLFNIALTKDFKRDLKKLGEKKFFSPEVIEVLYLLQRGRSLPAKYKDHSLNGEMAGYRDCHIFNDLVLIYKIENNLLYLVRINTHSEIFG
	>WP_039084832.1 [Gallibacterium anatis]
	MFTLEVSSKFKKDAKRYNKDANAKAIITEVISLLVSGEPLPPKYKEHALIGNYVGYLECHGRPDLLLIYQRDMKNGVIKLYRVGSHAQLFK
	>WP_073584124.1 [Flavobacterium cucumis]
	MYKITTTNKFDKSLKLCKKRNYDLSLLQVVIDLLQKEGKLPQKYKPHKLSGNYKDCWECHIKPDWLLVWKQNDTELILLLLDTGTHSDLF
	>WP_026976999.1 [Flavobacterium tegetincola]
	MYKIRTTNRFDKSLKLCKKRNYDLTLLKDVIDLLASSGTLPVKYKAHKLVGNYKGCWECHIKPDWLLIWQQNDDEVILLLMDTGTHADLF
	>EPR19482.1 [Agrobacterium radiobacter DSM 30147]
	MLPRSSDFTRQFIKDWQRLNNSGRYDMVKLKEIMLLLIANEAPLPAQFRDHELTGEWHDHRECHVGGDFLLIYKLDEKQNLLIFTRAGTHAELFR
	>WP_087729202.1 [Agrobacterium vitis]
	MRKIEQTGQFKRDLKRESKGRYRTILEDELLPVIAALAQDEVLEARYRDHALTGEWKDHRDCHVKPDLVLIYRKPDAERLQLVRLGSHSELGL
	>WP_065698901.1 [Agrobacterium rubi]
	MPRSSDFTKQFLKDWKRLNVSGRYDMAKLKAVMLLLIANDATLPAQFRDHELAGEWRDHRECHIGGDFLLIYRLDETDNLVVFTRTGTHSELFR
	>WP_015917132.1 [Agrobacterium vitis]
	MRKIEKTGQFKRDLKRESKGRYRTILEDELLPVIAALAQDEVLEARYRDHALTGEWKDHRDCHVKPDLVLIYRKPDAELLQLVRLGSHSELGL
	>WP_045231195.1 [Agrobacterium rubi]
	MKGHKGDETKAASKRATLPRSCDFTKQFLKDWKRLNVSGRYDMVKLKHVMLLLIANETPLPAQLRDHELTGEWRDHRECHIGGDFLLIYTIDDQANLVIFTRAGTHSELFR
	>WP_149898870.1 [Agrobacterium rhizogenes]
	MTDGKGREKPAASKRTTLPRSSDFTRQFLKDWQRLNNSGRYDMEKLKKIMLLLVANEGPLPPQFHDHELTGEWRDHRECHVGGDFLLIYILDEKQNLVVFTRTGTHAELFR
	>WP_142912432.1 [Agrobacterium salinitolerans]
	MTDKKGHGKDAASKRTVLPRSSDFTRQFIKDWQRLNNSGRYDMVKLKEIMLLLIAGEAPLPAQFRDHELTGEWHDHRECHVGGDFLLIYKLDEKQNLLIFTRAGTHAELFR
	>WP_060723952.1 [Agrobacterium tumefaciens]
	MTDKKGHGKEAASKRTVLPRSSDFTRQFIKDWQRLNNSGRYDMVKLKEIMLLHIANEAPLPAQFRDHELTGEWHDHRECHVGGDFLLIYKLDEKQNLLIFTRAGTHAELFR
	>WP_110747899.1 [Phyllobacterium leguminum]
	MRKIERTTAFKRDFKRIASGPHRKLLNTDVRKIIEALATDTPLEPRHRDHALTSNWKDYRDCHIRPDLVLIYRLIGEDRLILARLGSHSQLDL
	>WP_110751358.1 [Phyllobacterium leguminum]
	MRTIERSTRFMRDYKRESKGRHGKTLNTDIVPILKALANDEMLESRYRDHSLSGDWAGFRDCHVKPDLILIYQKPDADTLWLVRLGSHSEIFG
	>WP_114442944.1 [Phyllobacterium salinisoli]
	MRTIERTTAFKRDFKREAKGRHRGILDTELRQVIVALASDEPLEPRHRDHALSTDWKDYRDRHVKPYLVLIYRLIGEDRLILARRGSHSELDL
	>WP_074942218.1 [Epibacterium multivorans]
	MKTVSRTSRFKKDFKREMKTDAGVKELLMDVVSSLVEGKALPEKMRDHPLSGDWKDHRDCHLKPDLVLIYKTTDDEVTLARIGSHSELF
	>WP_006986970.1 [Cardiobacterium valvarum]
	MRKIKTSRRFDKDLQKFGLSAPLIDVLGHLLHGSRLPEKYRDHVLTGNWQDYRDCHIKPDQVLIYRIHGDTIELHRMGTHAELFG
	>WP_006985990.1 [Cardiobacterium valvarum]
	MKNIELTGQFKRDAKKQYLELLTPAWAEVLHCLSNGLTLPTKYRDHALTGNLKGIRDCHIKPDLILLYRLEAENVTLIRLGSHSELGIT
	>WP_006984420.1 [Cardiobacterium valvarum]
	MKKISVSNQCKRDIKSHYLQLITPEWAEVLHTLCQGLPLPERYRDHALSGDLQGLRDCHVKPDLVLLYRRGEKAIELVRLGSHSELGIG
	>WP_006985026.1 [Cardiobacterium valvarum]
	MKIEASKQYRREIRKNIDALLVSPEYIEVMYCLQNRLPLPAKYKDHPLSCDWQGFRDCHIKNDLLLIYRISGDILELARLNTHAEIFG
	>WP_079540094.1 [Cardiobacterium hominis]
	MPELKIVFGSQFKRDLKKQFLLLATAEWAEILYCLTRRAELPAKYSDHLLSGDWAGFRECHIKPDLLLIYSNAGDTLQLVRLGSHSELFG
	>WP_089611742.1 [Dehalobacterium formicoaceticum]
	MYAVKPTTKFQKDLRLAAKRGYRIDLLTAVIKQLAAGKTLAENYRDHSLKGNYTSCRECHITPDWLLIYEIAEDELILYLTRTGTHSDLF
	>WP_089610717.1 [Dehalobacterium formicoaceticum]
	MMKINRTSRFKKEYRQMMKRGYDSKPFEYVVGEIANGRALAEKYNDHALKGTFEGFRECHIQPDWLLIYFAEKDILTLTFTRTGTHADLFKK
	>CDX02108.1 [Desulfitobacterium hafniense]
	MYEVKSTNRFKRDLKYIQRRGYDMRLLTAVIQTLASGESLTEKHKDHALSGIWSKYRECHVTPDWLLIYKVEDDILVLTLTRTGIHSDLFG
	>WP_005812628.1 [Desulfitobacterium hafniense]
	MLRVRYSSRFKKDFKILVKRGYNVGLFEDVLNLLVQEKALPQKYLDHPLAGNYAGHRECHITPDWLLIYKIEKDILILSLTRTGTHSDLF
	>WP_018211124.1 [Desulfitobacterium hafniense]
	MYKIFPSTQFKKDLKLVLKRGYNMNLMDEVVTTLAQGKTLPEKYRDHALKGNYEGCRECHITPDWLLVYELTDNELILYLTRTGTHSDLF
	>SMB30481.1 [Sterolibacterium denitrificans]
	MIVRQPSSAITNGEAKGQHRATLDDALRAVIVPLALDQPLDAHYRDHDLSGNWAGYRECHIKPDLLLIYRKSDNNTLRLARLGSHSELFG
	>WP_067169945.1 [Sterolibacterium denitrificans]
	MRMIEWTSRFKKDYKRESKGQHRGTLDASLELVVQALADDQALQPSQRDHDLTGDWAGCRECHLKPDLLLIYRKIDTEEHGILRLARLGSHSELFG
	>WP_148637509.1 [Acetobacterium wieringae]
	MKYLVKPTSKFQKDLKRIHKRGYDLALLTEVIKIIANGEELPARYKDHNLNGNYVKCKECHITPDWLLIYELTESDLILYLTRTGTHSDLF
	>WP_026396273.1 [Acetobacterium dehalogenans]
	MKYEVKFTNQFKKDLKLAKKQGKDIERLYAVIEKLADEELLEQKYRDHDLSGNFKGCRECHVEPDWLLIYEVMDDVLVLMLYRVGSHSTLF
	>WP_070372270.1 [Acetobacterium wieringae]
	MKYEVKFTNQFKKDLKLAKKQGRDIDRLYAVIEKLADDEPLEQKYRDHDLSGNYKGCRECHVEPDWLLVYEVMDDVLVLMLYRIGSHSTLF
	>CBL28710.1 [Fretibacterium fastidiosum]
	MLKLRFSSKIQKDLKLLLKRDYDLSAFDRVVRLLAQNAALPESLGDHPLKGDWSGFRECHITSDWLLIYRVERDTLTLVLVRTGTHSDLFKK
	>WP_071133056.1 [Alterileibacterium massiliense]
	MYKIKPTSKFQKDLKKISKRGYDLSLLKNVINILAREEELPAKYKDHPLKGNFVNCRECHITPDWLLIYEKTEDELYLYLTRTGTHSDLY
	>WP_090598703.1 [Pelagibacterium luteolum]
	MRTIERTTAFKKDFKREKRGRYAKTLEAELVAVLEHLIEDRDLEPRHRDHALTGDWNDHRDCHVRPDLVLIYRKPDPETLQLVRLGSHSELGL
	>WP_114297133.1 [Anaerobacterium chartisolvens]
	MMKINRTSRFKKEYRQMMKRGYDAKLFEFIIGEIVNGRPLAEKYNDHALKGNFDGFRECHIQSDWLLIYIIESDILTLTLTRTGTHADLFKK
	>WP_055288988.1 [Catenibacterium mitsuokai]
	MKENKYTIKYTTSFKKDYKRAIKRGLKIELLNQIITLLATGESLPDKYRDHALSGDWAGYRECHILSDWLLIYYIEEDVLVLTLANTGTHSDLYI
	>WP_116227032.1 [Pectobacterium aquaticum]
	MKKQREIAYSGQFQRDVKKARRRHKNMNKLKTLMQLLLEDKRPLPQEYQDHPLQGNYKGYRDAHIEPDWLLIYKLTDDVLRFERTGTHADLF
	>WP_040031351.1 [Pectobacterium carotovorum]
	MKKQREIAYSGQFQRDVKKAQRRHKNMNKLKTLMQLLLEDKLPLPQEYQDHPLQGNYKGYRDAHIEPDWLLIYKLTDDVLRFERTGTHADLF
	>WP_068912972.1 [Criibacterium bergeronii]
	MIDIVMSNHFKKDLKLAKKRGFDMKLLDEVVTTLTFGNKLPSHYTQHDLLGNYVGFKECHIKPDWLLIYKIENSQLELFLFRTGTRADLFD
	>WP_076783567.1 [Chryseobacterium bovis]
	MYNLELTNQFKKDIKLAKKRGLDMKKLDEVVTVLVSEGNLPQQFKPHKLSGQYSGLWECHIKSDWLLIWEQKEEIRLISLIRTGSHSDLF
	>WP_116033351.1 [Chryseobacterium hispanicum]
	MYKIVASRKFQKDFKKALKRGLKESLLKDVALLLEKSGNLPPKFKPHKLSGKYNGLWECHIQPDWLLIWDKDEEVRLITLLRTGTHSDLF
	>WP_034976812.1 [Chryseobacterium halperniae]
	MSYEIEYTGKIKKDIKLAQKRGLNLELFKEVVILLEKNGKLPSSYKPHTLKGNFKGYWECHIQPDWLLIWKQDEEIKLVSLTRTGTHSDLFK
	>WP_143425741.1 [Escherichia coli]
	MKYEIKYSTKFKKHYKKLNTKERQNADIIINRIANNETLEAKHRDHALKGNYIGFRECHIQQDLLLIYQKQDDKLILYLLRIGSHSELF
	>WP_123282529.1 [Escherichia coli]
	MRTIEYTSQFKRDFKRESKGQYKAVLAGAEFSLIVQVLANDLPLPEKLRDHPLSGDWKDHRDCHVKPDLVLIYRKPDDTVLQLVRLGSHSELGL
	>WP_065106559.1 [Escherichia coli]
	MPYRTDRTKNFEKAWKRYNKSGRYDMQAAAVAMNLVTNRNPVPAEYRDHELTGEWAGFRELHIGGDFLLVYRVDEKNEIIYFTDLGTHAELFE
	>WP_050939910.1 [Escherichia coli]
	MGSNKRAPLPYRTDRTRNFEKAWKRYNKSGRYDMQAAAIAMNLVTNRNAIPAEYRDHELTGSWAGFRELHIGGDFLLIYRVDEKNEVIYFTDLGTHAELFE
	>WP_001570851.1 [Escherichia coli]
	MTTRMIEYSGQFQKDVKKAQKRHKDMSKLKALMTLLINDALPLPQVYKDHPLQGNYKGYRDAHIEPDWLLIYKITDEVLRFERTGTHSDLF
	>WP_103246028.1 [Escherichia coli]
	MTRKREIEYSGQFQKDVKKAQKRNKDMVKLKTLITLLIEDKLPLPAIYKDHPLQGDYKGYRDAHIEPDWLLIYKISDTKLRFERTGTHSDLFKG
	>WP_016355700.1 [Pseudomonas migulae]
	MRTFEQTSRFKRDYKREAKGPHRQTLASDFVAVVTALANDRVLAEKHHDHALTGDWKDHRDCHIKPDLVLIYRKPDDAVLQLVRLGSHSELGL
	>WP_135004919.1 [Pseudomonas savastanoi]
	MRTIEQTGRFKRDYKREAKGPHRQTLASDFVAVVTALANDQSLAEKHRDHALTGDWKDHRDCHIKPDLVLIYRKPDDAVLQLVRLGSHSELGL
	>WP_017906729.1 [Pseudomonas fuscovaginae]
	MRKIEYARQFKRDYKRETKGRHRESLQGDLMSLITALADDQPLPEKHRDHALTGDWRTFRDCHVKPDLVMIYRKPNPEVLQLVRLGSHSELGF
	>WP_023100672.1 [Pseudomonas aeruginosa]
	MRTIEQTSRFKRDYKREAKGPHRQTLASDFVAIVTALANDQPLAEKHRDHALNGDWKDHRDCHIKPDLVLIYRKPDDAVLQLVRLGSHSELGL
	>AKP49105.1 [Pseudomonas aeruginosa]
	MPSKKPAASKRANLPRASDYTKDFLKDWQRLSHSGRYDMNRLKEAMTLLIANDGPLPPEWLDHPLTGDWAGHRECHIGGDFLLIYTLDDSGKSGLVVFVRSGTHSELFS
	>WP_042552112.1 [Pseudomonas fulva]
	MLTLVPSSAFKKDFKLAQKRGKDMGKLKTLLNLLAKQQPLPSRYLDHPLKSNWKGFRDAHIEPYWLLIYRVEGDELQLARTGTHADIFNK
	>WP_043190141.1 [Pseudomonas rhizosphaerae]
	MTSRKTAASKRATLPRVSDYARTFLKDWERLSRSGRFDLNRLKEVMMLLVSNKGALAPEWLDHPLKGDWAGFRECHVGGDFLLIYRLAAESKQDQIVFVRAGTHADLFED
	>WP_095021494.1 [Pseudomonas fragi]
	MTSRKTAASKRAALPRVSDYAKTFLKDWERLSRSGRFDLNRLKEVMMLLVSNDGALAPEWLDHPLKGNWVGFRECHVGGDFLLIYRLAAESKQEQIVFVRAGTHADLFEE
	>WP_053181095.1 [Pseudomonas thivervalensis]
	MAKPGEKQKRAELPKQCAYTSEFKKSWERYKRAGRRDMNEVRHVMVMLFLGEQLPSEYMDHALTGNWVGFRECHIGGDFLLIYEHSRPNLVTFVDWGSHAELFK
	>WP_074752345.1 [Pseudomonas abietaniphila]
	MAKKHPKRTESNAPNPKRAPLPRRVDFTPEFKKSWERYNKAGRHDMNVMREVMGMIWEGRPLPPEYLDHELKGEWAGARECHVGGDFLLIYQMTERHLIFVDLGTHAELFK
	>WP_080393439.1 [Pseudomonas syringae]
	MAKPEKKQKRADLPKQCAQTPEFKKSWQRYMRAGRRDMNEVRTVMVMLFLGEQLPMEYRDHSLTGNWEGFRECHIGGDFLMIYEHSRADLITFVDLGSHAELFD
	>WP_080033935.1 [Pseudomonas syringae]
	MAKKPARPANLKRAPLPKRTAYTPEFKKSWKRHNDAGRQPMTEARDVMRMLWEGDTLPAQYLDHELQGEWAGNRECHIRGDFLLVYQFTKTDVIFVDIGTHAELFK
	>WP_059392990.1 [Pseudomonas toyotomiensis]
	MAKKPPKPANEKRAALPKRTDRTPEFKKAWERYNRAGRHDMHELREVMTLLWMGEPLPKEYLDHELTGNWAGYRECHIRGDFLLVYQATKEDVIFVDLGSHAELFK
	>WP_117149723.1 [Pseudomonas coronafaciens]
	MAKKLARPANLKRAPLPKRTAYTPEFRKSWKRHNDAGRQPMTEARDVMRMLWEGDTLPAQYLDHELQGEWAGNRECHIRGDFLLVYQVTKTDVIFVDIGTHAELFK
	>WP_081955459.1 [Pseudomonas lutea]
	MAKKPAKPANLKRAPLPKRTAYTPEFKKSWQRHNDAGRQPMTEARDVMRMLWEGDTLPAQYLDHELQGEWAGNRECHIRGDFLLVYQVTKTDVIFVDIGTHAELFK
	>RMR27453.1 [Pseudomonas savastanoi pv. glycinea]
	MPKRTAYTPEFKKSWKRHNDAGRQPMTEARDVMRMLWEGDTLPAQYLDHELQGEWAGNRECHIRGDFLLVYQVTKTDVIFVDIGTHAELFK
	>WP_095010453.1 [Pseudomonas lundensis]
	MTSKKTAASKRAALPRASDYAKTFLKDWERLSRSGRFDLNRLKEVMMLLVAHDGALAPEWLDHPLKGNWVGFRECHVGGDFLLIYRLDAESKQEQIVFVRTGTHADLFEE
	>WP_060392633.1 [Pseudomonas monteilii]
	MAKQAKTHTSKRAALPRSVAYTREFKKSWQRYERAGVRNMNEAVEVMALLFKGQPLPPEYLDHELQGNWGGARECHIGGDFLLVYEDDGRMLTFVDLGSHSELFG
	>WP_150768540.1 [Pseudomonas fluorescens]
	MTKPGKKQKRAELPRQCAQTSEFKKSWERYKRAGRRDMNEVRQVMVMLFLGDPLPAQYLDHALSGDWSGFRECHIGGDFLLIYEHTRSDLLTFVDLGSHSELFK
	>WP_150818067.1 [Pseudomonas fluorescens]
	MAKPEKKQKRAELPKQCSQTSEFKKSWERYKRAGRRDMNEVRRVMVMLFLGEPLPAEYLDHALTGDWAGFRECHIGGDFLMIYEHTRSDLITFVDLGSHSELFK
	>WP_123585277.1 [Pseudomonas brassicacearum]
	MAKPEKKQKRAELPKQCAQTSEFKKSWERYKRAGRRDMNEVRQVMVMLFLGEQLPAEYLDHALTGDWSGFRECHIGGDFLMIYEHSHSDLITFVDLGSHSELFK
	>WP_110720664.1 [Pseudomonas jessenii]
	MAKPEKTQKRADRPKQCAQTSEFKKSWDRFNRAGRRDMNDVRNVMAMLFLGQQLPTEYLDHALTGDWSGFRECHIGGDFLMIYQNTRPDLITFVDLGSHSELFK
	>WP_095962989.1 [Pseudomonas kilonensis]
	MAKPGEKQKRAELPKQCAYTSEFKKSWERYKRAGRRDMNEVRHVMVMLFLGEQLPSEYMDHALTGNWVGFRECHIGGDFLLIYEHSRPTLVTFVDLGSHAELFK
	>WP_121135143.1 [Pseudomonas asplenii]
	MAKPEKKQKRADVPKQCAQTPEFKKSWERYKRAGRRDMNEVRKVMVMLFLGEQLPAEYLDHALTGEWDGFRECHIGGDFLLIYDVTRADLVTFVDLGSHAELFR
	>WP_124357295.1 [Pseudomonas orientalis]
	MAKQEKKQKRADIPKQCAQTPEFKKSWERYKRAGRRDMNEVRGVMVMLFLGEQLPAEYRDHALTGNWDGFRECHIGGDFLLIYEHSRADLITFVDLGSHAELFA
	>WP_090176864.1 [Pseudomonas arsenicoxydans]
	MAKPANKQKRAELPKQCAQTSVFKKSWERYKRAGRRDMNEVRQVMIMLFLGEALPPEYLDHALTGDWIGFRECHIGGDFLMIYEHTRSDLITFVDLGSHSELFK
	>WP_131191173.1 [Pseudomonas daroniae]
	MLTLVPSSTFRKDFKLAQKRGKDMGKLKALLNLLANRQPLPSSYLDHPLKSNWKGFRDAHIEPDWLLIYRVEGDELQLARTGTHADIFNK
	>WP_122320929.1 [Pseudomonas cichorii]
	MAKPEKKQKRADLPKQCAQTPEFKKSWERYKRAGLRDMHEVRKVMVMLFLGEQLPPEYLDHALKGKWAGYRECHIGGDFLLIYDIARADLVTFVDLGSHAELFK
	>WP_122305202.1 [Pseudomonas marginalis]
	MAKQEKKQKRADLPKQCAQTPEFKKSWERYKRAGRRDMNKVRLVMVMLFLGEQLPAEYRDHALTGNWDGFRECHIGGDFLMIYEQSRADLITFVDLGSHAELFA
	>WP_123726556.1 [Pseudomonas protegens]
	MAKPERNPKRADLPRQCAQTPEFKKSWERYRRAGRRDMHEVRKVMVLLFLGESLPAQYLDHALKGEWDGFRECHIGGDFLLIYDVARAGLVTFVDLGSHAELFR
	>WP_111867731.1 [Pseudomonas oleovorans]
	MTSKKPASSKRAPLPRASDYTKTFLKDWERLSRSGRYDLKRLKEAMLLLIGNDAPLGPEWLDHPLKGDWADHRECHIGGDFLLIYRLDGNAIIFVRAGTHSELFEE
	>WP_033387973.1 [Pseudomonas psychrophila]
	MAKQEKKQKRAPIPRSVAYTLNFKKSWKRYERAGIRDMNEAIRVMSLLFEGKQLPPEYLDHELRGNWEGARECHIGGDFLLIYQDDSYLVTFVDLGTHSELFG
	>WP_011471843.1 [Rhodopseudomonas palustris]
	MKTLDHTGSFNRDLKRVTKRGYDLTKLAIILRLLQTDTPLPASNRPHALKGRWSGFLECHIAPDWLLIYQTEPTRVILARTGTHSDLFGK
	>WP_119019972.1 [Rhodopseudomonas palustris]
	MKELDHTGSFKRDYKRIKKRGYDLSKLSAVIDLLRRDLPLPASNRPHALKGRWRGFLECHVEPDWLLIYQTDAHSVLLARTGTHSDLFDE
	>WP_107356920.1 [Rhodopseudomonas palustris]
	MKELDHTGSFKRDYKRIKKRGYDLSKLAAVIDLLRRDIPLPASNRPHALKGRWRGFLECHVEPDWLLIYQTDAHSVLLARTGTHSDLFDQ
	>WP_047308122.1 [Rhodopseudomonas palustris]
	MKELDHTGSFKRDYKRIKKRGYDLLKLAAVIDLLRRDIPLPASNRPHALKGRWRGFLECHVEPDWLLIYQTDAHSVLLARTGTHSDLFNE
	>WP_039761565.1 [Bartonella queenslandensis]
	MFQVIRSNQFKRDLKMVAKRGKDLGKIKKVMLLLEQREPLPLRYKDHSLKANWQGFRNIHIEPDWLLIYKITSNQLRFERTGTHSDLFN
	>WP_039757919.1 [Bartonella queenslandensis]
	MRTIERTTIFKRDFKREMKGRCRHLLSTDLHQVIVALANDQPLELRYHNHALTGNWKDYRDCHIRPDLVLIYRLIGQDRLVLVRLGSHSQFNL
	>WP_100129268.1 [Bartonella tribocorum]
	MRTIERTTIFKRDFKREMKGRYRHLLSTDLRQVIVALASDQPLELRYHDHALTGNWKDYRDCHIRPDLVLIYRLIGQERLVLVRLGSHSQLNL
	>WP_012230749.1 [Bartonella tribocorum]
	MREIVYTKSFRRDLKRESKGRYADTLETDLLLVIKALAENEPLKMQWRDHALTGQWRNCRDCHIKPDLVLIYRKPDDETLELLRLGSHSELRL
	>WP_100131283.1 [Bartonella tribocorum]
	MRTIERTTIFKRDFKREMKGRYRHLLSTDLHQVIVALABDQPLELRYHDHALTGNWKDYRDCHIRPDLVFIYRLVDQDRLILVRLGVHSQLDF
	>WP_010703932.1 [Bartonella schoenbuchensis]
	MRTIERTTIFKRDFKREMKGRYRHLLESDLRKIIEALANDQPLEPRHHDHALTGNWSDYRDCHIRPDLVLIYRLISQDRLVLVRLGSHSELDL
	>WP_019222086.1 [Bartonella senegalensis]
	MRTIERTTIFKRDFKREMKGRHRHLLETDLRKVIAALANDQPLEFRYRDHALTGNWSNYRDCHIRPDLVLIYRLVDQDRLVLVRLGSHSQLDL
	>WP_004861497.1 [Bartonella taylorii]
	MRTIERTSIFKRDFKREMKGRYRHLLDTDLRQIIAALANDQPLEARYHDHALTGNWSNYRDCHIRPDLVLIYRLIGQDRLILVRLGSHSKLDL
	>WP_019220298.1 [Bartonella florencae]
	MRTIERTTIFKRDFKREMKGQHRHLLDTDLRKVIAALANDQPLEFRYRDHALTGNWSNYRDCHIRPDLVLIYRLVDQDRLILVRLGSHSQLDL
	>WP_011180281.1 [Bartonella henselae]
	MRTIERTTIFKRDFKREMKGQHRHLLDTDLRKVIAALANDQPLEIRYRDHALTGNWSNYRDCHIRPDLVLIYRLIGQDRLVLVRLGSHSQLDL
	>WP_038487029.1 [Bartonella henselae]
	MREIVYTKSFRCDLKRESKGRYADTLETDLLLVIKALAENELLKVQWRDHALTGQWRNCRDCHIKPDLVLIYRKPDDETLELLRLGSHSELRL
	>WP_126603245.1 [Bartonella vinsonii]
	MREIVYTRSFRRDLKRESKGKYANVLEEDLLFVVKALAENKLLKAHWRDHALTGQWRNCRDCHIKPDLVLIYRKPDTKTLELLRLGSHSELRL
	>WP_010704003.1 [Bartonella schoenbuchensis]
	MREIVYTRSFRRDLKRESKGRYANTLEVDLLLVIKALAENKPLKVHWRDHALTGQWRNCRDCHIKPDLVLIYRKPNTEILELLRLGSHSELRL
	>WP_010704788.1 [Bartonella vinsonii]
	MRTIERTTVFKRDFKREMKGRYRHLLKTDLRQIIAALANDQPLEPRHHDHALTGNWKDYRDCHIRPDLVLIYRLIGQDRLILVRLGSHSQLNL
	>WP_139413585.1 [Bartonella mastomydis]
	MREIVYTKSFRRDLKRESRGRYADTLETNLLLVIKTLAENKPLKVQWKDHALTGQWKNCRDCHIKPDLVLIYRKPDDETLELLRLGSHSELRL
	>WP_005774062.1 [Bartonella elizabethae]
	MREIVYTKSFRHDLKRENRGKYADTLETDLLLVIKALAENEPLKMQWRDHALTGQWRNCRDCHIKPDLVLIYRKPDDETLELLRLGSHSELRL
	>WP_015856348.1 [Bartonella grahamii]
	MREIVYTRSFRRDLKRESKGKYANALEEDLLLVVQALAENEPLKAHWRDHALTGQWRNCRDCHIKPDLVLIYRKPDAKTLELLRLGSHSELRL
	>WP_026500655.1 [Bartonella grahamii]
	MLIPVRSRQFKRDVRKAEKRSKNMNKLRTLLSLLIEEKPLPRHYCDHPLKGDWVGYHDIHIEPDWLLIYRIEGDKLHLIRTGTHSDLFKE
	>WP_006924730.1 [Bartonella washoeensis]
	MLTPVRSVQFKRDVRKVEKRGKDMNKLRTLLSLLIEEKPLPKYYCDHPLKGAWAGCRDSHIEPDWLLIYRIERDKLHLVRTGTHADLFQG
	>WP_006924527.1 [Bartonella washoeensis]
	MREIVYTRSFRRDLKRESRGRYATALEEDLLLVVKALAEDKPLEAHWRDHVLTGQWRNCRDCHIKPDLVLIYRKPDAKTLELLRLGSHSELRL
	>WP_015397637.1 [Bartonella australis]
	MRKIQESTVFKRDIRREAKGRYGKTLAVLLRPVLVALANDEPLEVHYRDHALTGNWHGCRDCHIKPDLVLIYRKTDGNVLELLRLGSHSELRL
	>WP_074380636.1 [Bartonella doshiae]
	MREIVYTRSFRRDLKRESKGRYANALEEDLLLVVKALAENEPLKVHWRDHALTGQWRNCRDCHIKPDLVLIYRKPDAKTLELLRLGSHSELRL
	>WP_074380963.1 [Bartonella doshiae]
	MLIPVRSGQFKRDVRKAEKRGKNMNKLRTLLSLLIEEKPLPRHYCDHPLKGDWAGCHDSHIEPDWLLIYRIEGDKLHLIRTGTHSDLFKE
	>WP_019224394.1 [Bartonella rattimassiliensis]
	MREIVYTRSFRRDLKRESKGRYANSLEEDLLLVIQALAENAPLKVHWRDHALTGQWRNCRDCHIKPDLVLIYRKPDTKTLELLRLGSHSELRL
	>WP_019223229.1 [Bartonella rattaustraliani]
	MFQVIRSNQFKRDLKMVAKRGKDLGTIKKVMLLLEQRKPLPLRYKDHSLKANWQGFKNIHIEPDWLLIYKITSNQLRFERTGTHSDLFN
	>WP_026017315.1 [Bartonella birtlesii]
	MVYTQSFRRDLKRKSTGKYANALEEDLLLVIKALAENQPLKAHWRDHALTDQWRNCRDCHIKPDLVLIYRKPDAKTLELLRLASHSELRL
	>WP_007478098.1 [Bartonella melophagi]
	MFQIVRSNQFKRDIKMAIKRGKDLEKIKRVMLLLQKGKPLPLHYKDHPLKANWHGFRDVHIEPDWLLIYKISDNQLRFERTGTHSDLFK
	>WP_039964775.1 [Bartonella birtlesii]
	MVYTQSFRRDLKRKSTGKYANALEEDLLLVIKALAENQPLKAHWRDHALTDQWRNCRDCHIKPDLVLIYRKPDAKTLELLRLASYSELRL
	>WP_102286714.1 [Eisenbergiella massiliensis]
	MLKPEFTGQFKRDYKLAIKRGCDSKKLEEVIALLCNEKPLPEAYRDHALTNSRNYKDMRECHIEPDWLLVYKVLRQTLVLKLIRTGSHSDLF
	>WP_069154442.1 [Eisenbergiella tayi]
	MRKTKLDVVITTQFKKDYKLAIKRNLKIGLLEDIIAALAMGEVLPEKNKDHALNGDWIGHRECHILPDWLLVYRVENDVLVLTLTRTGTHSDLFGK
	>WP_069156153.1 [Eisenbergiella tayi]
	MLEVRYSAKFKKDYKTVIKRGYNPQLLQDVLEMLCSGQMLLPKFRDHNLSGNYEGHRECHITPDWLLIYKIEQEILTLTLTRTGSHSDLF
	>WP_055232514.1 [Anaerostipes hadrus]
	MTKYEIKNTTQFKKDYKLAKKRGLNIKLLKEVVSKLANGEQLESKYKDHMLSGNWSGHRECHIQPDWLLIYYVEDNELVLTLSRTGTHSDLFNL
	>WP_137330134.1 [Anaerostipes rhamnosivorans]
	MKYEIKRTTKFKKDYKLAVKRGFDVSKLAHIISMLARGQNLPEEYNDHALSGKWSGHRECHIQSDWLLVYYCLEDILVLTLARVGTHSDLFD
	>WP_118199491.1 [Coprococcus comes]
	MTKYEIKNTTQFKKDYKLAKRRGLNLELLKEIVTKLANGESLDPKHKDHPLSGNWVGHRECHISPDWLLIYRYDDDVLVLTLTRTGSHSDLFNL
	>SHJ06817.1 [Dethiosulfatibacter aminovorans DSM 17477]
	MMKYEIIRTAQFKKDYKLSKKRGKDLNMLLKAIEMLANGKKLPEKFKDHQLSGGYIGYRECHIQPDWLLIYKLTEKELVLTLTRTGTHSDLF
	>WP_022045070.1 [Roseburia faecis]
	MKYDIQFTNQFKKDLKLAKKQNKDLDKLFEVIDILANGGTLDAKYRDHDLTGNYKGTRECHIEPDWLLIYEICGDVLVLMLYRLGPHSELFKK
	>WP_014081142.1 [Roseburia hominis]
	MRKTKYTVKYTTAFKKDYKRAIKRGLKIELLEQVVALLSMGEPLPDKNRDHDLSGDWAGHRECHILPDWLLVYRIEEDVLVLTLARTGTHSDLFGK
	>WP_118929797.1 [Roseburia inulinivorans]
	MKYEVQPTTKFKKDLKLCKSRGYDIELINQIIKKLANGEKLEEKNKDHDLHGNWEGYRECHILPDWLLVYKYIEAELILYLTRTGTHSDLF
	>WP_147005658.1 [Leptotrichia hongkongensis]
	MVYKVKFTGQFKKDLKLAKKQGKNLDTLFNVIKVLEKGEKLDDKYRDHSLSGKYKGTRECHIEPDWLLVYEIIDNVLVLVLYRLGSHSELF
	>WP_147003421.1 [Leptotrichia wadei]
	MVYKIKFTRQFKKELKLAKKQGKNINKLFKIVDILAEKKVLDIKYKDHALISNYKGFRECHIEPDWLLIYKYYDDILVLSLSRLGSHSELF
	>WP_147004594.1 [Leptotrichia wadei]
	MYSIRATKQFRKSLKRVERRGYNIDLLDEVVDMLSKGKKLPEKNKDHKLQGKFTNSRECHITPDWLLIYEIENDELLLYLTDTGTHSDLFG
	>BBM55736.1 [Leptotrichia wadei]
	MMNNDKVIYSIRATKQFRKSLKRVERRGYNIDLLDEVVDMLSKGKKLPEKNKDHKLQGKFTNSRECHITPDWLLIYEIENDELLLYLTDTGTHSDLFG
	>WP_018498034.1 [Leptotrichia wadei]
	MRGKKEEYKYSIILTGKFKKHLKNLKKQKKDLKLLESIISILAKGEKLPPKNKDHKLVNNYDGARECHITPDWLLIYEIAEDKLILILLASGSHSELF
	>WP_015769931.1 [Leptotrichia buccalis]
	MLKIRYQVKFKKDYKRAIKRGYNKKLFEEVLFYLVNEKPLPEKYRDHYLTGDYKGFRECHIQPDWLLIYKIEKNILVLTLSRIGTHSDLF
	>WP_026746382.1 [Leptotrichia hofstadii]
	MVYKVKFTGQFKKDLKLAKKQGKNLDTLFNVIKVLEKGEKLDDKYRDHSLFGKYKGTRECHIEPDWLLVYEIIDNVLVLVLYRLGSHSELF
	>EEX74905.1 [Leptotrichia hofstadii F0254]
	MYKIKFTGQFKKELKLAKKQGKDINKLFKIVDILAQKKVLDIKYKDHALISNYKGFRECHIEPDWLLIYKYYDDILVLSLSRLGSHSELF
	>WP_026737179.1 [Leptotrichia goodfellowii]
	MKYKVKFTGQFKKDLKLLKKQGKDVDKLFEVIEILANGKKLKEKYREHNLTGNYKGTKECHVDPDWLLIYEFYDDILVLLLLRTGSHSELF
	>WP_026749495.1 [Leptotrichia trevisanii]
	MKLTIKTTKRFDKDLKKLKKRKYDLILLAQVINKLSDSEILPEKYRDHCLTGDYKGFREYHIQTDWLLIYKIEKNILVLTLLRTRTHSDLL
	>WP_146996927.1 [Leptotrichia trevisanii]
	MVYKVKFTGQFKKDLKLAKKQGKNLDTLFNVIKILEKGEKLDDKYRDHSLSGKYKGTRECHIEPDWLLVYEIIDNVLVLVLYRLGSHSELF
	>WP_146996971.1 [Leptotrichia trevisanii]
	MKGKKEEKYSIILTGKFKKHLKNLKKQKKDLKLLESIISILAKGEKLPPKNKDHKLVNNYDGARECRITPDWLLIYEIIEDKLILILLASGSHSELF
	>WP_146998723.1 [Leptotrichia trevisanii]
	MKGKKEEYKYSVILTGKFKKHLKNLKKQKKDLKLLESIISILAKGEKLPPKNKDHKLVNNYDGARECHITPDWLLIYEIVEDKLILILLASGSHGELF
	>WP_026231269.1 [Leptotrichia shahii]
	MIYSIHTTKQFRKSLKRVERRGYNTSLLNEVIEMLAKGEKLPEKNKDHSLIGDYVGHRECHIAPDWLLIYKITEKGLILLLTDTGTHSDLFG
	>BBM40092.1 [Leptotrichia shahii]
	MKNNDKMIYSIHTTKQFRKSLKRVERRGYNTSLLNEVIEMLAKGEKLPEKNKDHSLIGDYVGHRECHIAPDWLLIYKITEKGLILLLTDTGTHSDLFG
	>WP_151165515.1 [[Ruminococcus] gnavus]
	MKKTKYTVKYTTSFKKDYKRAIKRGLKIELLEQVVALLAMGEPLPDKNRDHDLSGDWAGHRECHILPDWLLVYRIEDDVLVLTLARTGTHSDLFGK
	>WP_015524247.1 [Ruminococcus bromii]
	MKETKYTVKYTTSFKKDYKRAIKRGLKIELLEQVVALLSMGEPLPDKNRDHDLSGDWAGHRECHILPDWLLVYRIEDDVLVLTLARTGTHSDLFGK
	>WP_101028946.1 [Ruminococcus bromii]
	MLTIKYHAMFKKDFKRIKKRGYDISRLEKIVELLANEVPLPEQFKDHNLSGNYNGFRECHIAPDWLLIYQVNNNELVLVLSRTGSHSDLF
	>WP_117979033.1 [Ruminococcus bromii]
	MKYDVQFTSQFKKDLKLAKKQHKNLDNLFSVINTLANGETLNAKYKDHDLMGNYKGTRECHIEPDWLLVYEIKDDVLVLMLYRLGTHSELF
	>WP_101069937.1 [Ruminococcus bromii]
	MKYIIKPTNQFKKDFKKIKKQNKDLNILKKVIDILANDEILPDKYRDHLLIGNYKGKHECHLEPDWLLIYEYLDDELILFLTRTGSHSDLF
	>WP_015523872.1 [Ruminococcus bromii]
	MSKLRIVPSQKFNRDVKLAIKRGYNIKLLDDVVEMIAEQQLLPPEYKDHKLIRNYSGCRECHITHDWLLIYEISNEELILYLTRTRTHSDLF
	>WP_092471656.1 [Desulfallas arcticus]
	MMYEIRPTSRFKRDLKHIQRRGYDLRLLTAVIQTLAAGAPLAEKHKDHALSGVWSKHRECHVTPDWLLIYKLENDILVLTLTRTGTHNDLFG
	>WP_006522127.1 [Desulfallas gibsoniae]
	MKLDIVWTTQFKKDYKLAMKRGRNINLLDDIIRLLSRSEPLPEKNRDHALYGNWVGHRECHIQSNWLLVYRIENDILVLTLVRTGSHSDLFGK
	>WP_006523748.1 [Desulfallas gibsoniae]
	MLIPEYTNRFKKDLKAIQKRNWDIHLLKEVLMLLCAEIPLQEKYKDHALRGNWAGHRVCHIQPDWLLIYQVGNGLLVLERTGSHSDLF
	>WP_006521309.1 [Desulfallas gibsoniae]
	MLKIRYSSRFKKDYKAIVKRGYDVKLLEEVLNILVQEKPLPQKYLDHPLSGNYGGHRECHITPDWLLIYKIEKDILTLSLTRTGTHSDLF
	>SFG71030.1 [Desulfotomaculum arcticum] [Desulfotomaculum arcticum DSM 17038]
	MYEIRPTSRFKRDLKHIQRRGYDLRLLTAVIQTLAAGAPLAEKHKDHALSGVWSKHRECHVTPDWLLIYKLENDILVLTLTRTGTHNDLFG
	>WP_104371485.1 [Desulfocucumis palustris]
	MLTLKTTAQFRKDFKIAKKRGYKMDLLEEVLQTLLEEKPLDKKHLDHALTGNYIGFRECHILPDWLLIYATNKDLLILTATRAGTHSDLFKK
	>WP_027360765.1 [Desulforegula conservatrix]
	MRALVQQSQFKTDLKRVAKSGRYKLSDILSVIEDLANDKPLPDKYRDHSLTGNWSDCRDCHIKPDLVLIYRKISNDTLQLIRLGSHSELGL
	>WP_084052426.1 [Desulfonispora thiosulfatigenes]
	MLKIRYSNKFKKDYKTLVKRGYNIKLLEEVLEMLCTEKPLPPKYKDHVLVGRYAGHRECHILPDWLLIYKIEDDMLTLSLTRAGSHSDLF
	>WP_004072766.1 [Desulfobacter postgatei]
	MLPIRPTNRFRKDLKKAVAQDRNIKKLEKILEILSIPEPLPPEYQDHKLKGSWHDFRECHIEPDWLLIYAIIDFELRPARLGTHSELFT
	>WP_007785613.1 [Desulfosporosinus youngiae]
	MKYEILSTGRFKKDLKTIIKRGYNIQLLQGVVSLLAAGIPLPEKNKDHMLTGDWTGHRECHITPDWLLIYRVDNDVLVLTLTRTGTHSDLF
	>SLM32346.1 [Desulfamplus magnetovallimortis]
	MKKIQITKQFKKDIKKIKKQLKDIEKLKCIIDTLCEGGDLDSKYRDHKLTGDYREARECHIEPDWLLIYESFEDVVKLRRTGSHSELFKS
	>WP_087881735.1 [Desulfamplus magnetovallimortis]
	MMKKIQITKQFKKDIKKIKKQLKDIEKLKCIIDTLCEGGDLDSKYRDHKLTGDYREARECHIEPDWLLIYESFEDVVKLRRTGSHSELFKS
	>WP_100395529.1 [Desulfofaba hansenii]
	MNLHYTTQFKKDYKKVKKQNKDLDKLMGVIKKLVGGQLLEPKYKDHQLIGNWKDHRDCHIEPDWILVYRITENDLYLERTGSHCELFKK
	>WP_015757281.1 [Desulfofarcimen acetoxidans]
	MKYEILSTGRFKKDLKTIMKRGYNIQLLQDVVSLLAAGIPLPEKNKDHMLTGYWTGHRECHITSDWLLIYKIDNDVLVLTLTRTGTHSDLF
	>WP_006779435.1 [Hungatella hathewayi]
	MLEIRYSTKFKKDYKTIIKRGYNPQFLQDVLEILCNEQSLPPKFKDHNLSGNYEGYRECHITPDWLLIYKIEQETLTLILTRTGSHSDLF
	>WP_025532193.1 [Hungatella hathewayi]
	MTYHLVLTGKFKKGLKLAKKRGLNIALLDSIVEKLLQGIPLEEKNRDHELKGELKNFRECHIQPDWLLIYLLENDILTLTLVDTGTHADLFDM
	>WP_110326592.1 [Hungatella effluvii]
	MTYHLVLTGKFKKGLKQAKKRGLNIALLDSIVEKLLHGIPLEEKNRDHELKGELKNFRECHIQPDWLLIYLLENDILTLTLVDTGTHADLFDM
	>WP_004630772.1 [Ruminiclostridium cellobioparum]
	MNYEILATGRFKKDLKSIMKRGYNLQLLQGIVSLLAAGSPLPEKNKDHALSGIWLGHRECHITPDWLLIYKIDNDILVLTLTRTGTHSDLF
	>WP_101876877.1 [Lachnoclostridium edouardi]
	MKKAKYSVKITTQFKKDYKLAIKRGLKINLLQDVITALAMGEVLSDKYKDHALTGNWIGHRECHILPNWLLIYYIEENVLVLTLTRTGTHSDLFSK
	>WP_031473437.1 [[Clostridium] aminophilum]
	MYRVKFTTTYKKSYKLMKKRGLNMSLIDETVDNLRQGIPLEEKYRDHALTGNFEGFRECHIKPDWLLIYLIENDILTLTLVDTGFHSDIFNK
	>WP_083379014.1 [[Clostridium] aminophilum]
	MYRVKFTTTYKKSYKLMKKRGLNMSLIDETVDNLRQGIPLGEKYRDHALTGNFEGFRECHIKPDWLLIYLIENDILTLTLVDTGSHSDIFNTP
	>WP_027641203.1 [[Clostridium] clostridioforme]
	MLELVTTGQFRKDYKRVKKRGYDMGLLEEVIDLLLNEQPLDERYRDHGLVGNYVGFRECHILPDWLLIYATDKEKLILTASRTGTHSDLFAK
	>WP_002571125.1 [[Clostridium] bolteae]
	MLKIEYQGQFKRDYKLALKRGCNPELLTEVISILANEQELPEKYRDHSLTNSRNYKNVRECHIQPDWLLIYQINKDILTLKLLRTGSHSDLF
	>WP_119205795.1 [[Clostridium] bolteae]
	MLKIEYQGQFKKDYKLALKRGCNPELLTEVISMLANEQELPEKYRDHNLTNSRNYKNVRECHIQPDWLLIYQTNKDILTLKLLRTGSHSDLF
	>WP_004606924.1 [[Clostridium] scindens]
	MRETKYTVKYTTSFKKDYKRAIKRGLKIELLEQIVALLAMGEPLPDKNRDHDLSGDWAGHRECHILPDWLLVYRIEDDVLVLTLARTGTHSDLFGK
	>WP_118003327.1 [[Clostridium] innocuum]
	MRKTKYTVKYTTTFKKDYKRAIKRGLKIELLEQVVALLSMGEPLPDKNRDHDLSGDWVGHRECHILPDWLLIYRIEDDVLVLTLARTGSHSDLFGK
	>WP_144364751.1 [[Clostridium] amygdalinum]
	MKETKYTVKYTTSFKKDYKRAIKRGLKIELLEQVVALLAMGEPLPDKNRDHDLSGDWAGHRECHILPDWLLVYRIEDDVLVLTLARTGTRSDLFGK
	>WP_092367132.1 [[Clostridium] lavalense]
	MTYQLVLTGKFKKGLKRAKKRGLDIELLDTVVDKLIHGLSLDDKYRDHEIKGRYTGFRECHIQPDWLLIYLIEHDILTLTLVDTGSHSDLFDM
	>WP_092363561.1 [[Clostridium] lavalense]
	MLDVRYSTRLKKDFKTCVKRGLDVSLFQKAVDTLRIPAPLPEKNREHNLSGNYAGYRECHLQPDWLLIYQQTDTELLLYRTGTHADLFGM
	>WP_005378020.1 [Veillonella atypica]
	MKLKIVASNTFKKDLKSAKKRGLKLDKLQAIVDKLAAEIPLEQKHRDHALTGNYKDFRECHIEPDWLLIYRKDTDVLELFLFRTGTHADLF
	>WP_137661343.1 [Veillonella tobetsuensis]
	MYKVKFTSTFKKSYKLMKKRGLDIRLLDNVIDMLRQGQTLGIKYKDHALTGNYEGYRECHIKPDWLLIYYIENDILTLTLVDTGSHSDLF
	>WP_021147561.1 [Veillonella parvula]
	MLRLVLSSKFKKDLKRSKKRGKDLNKLYSIITKLQNQTLLDPSYKDHPLTGNYEGFRELHIEPDWLLIYAIKDDMLVLSLTRTGSHSDLF
	>WP_005387420.1 [Veillonella dispar]
	MLRLVLSNKFKKDLKCSKKRGKDLNKLYSIITKLQNQTLLDPSYKDHPLTGNYEGFRELHVEPDWLLIYAIKDDILVLSLTRTGSHSDLF
	>WP_012992799.1 [Mageeibacillus indolicus]
	MSKHLDIVWTNQFKKDYKLAMKRHLDIDLLDDIIRKLASSEQLPEKNKDHALSGNWVGHRECHIQPDWLLVYRIENNLLVLTLSRTGTHSDLFGK
	>WP_012992761.1 [Mageeibacillus indolicus]
	MYKIKFTNAYKKSYKRMAKRGISLSLLDEAVDNLRQGIALDPKYKDHILKGKFNGFHECHIKPDWLLVYLLEDDILTLTLIDTGSHTDLFDM
	>WP_004014816.1 [Mobiluncus mulieris]
	MLKLRTTAGFRKDYERIKRRGYQLSLLQDVLEKLCAQEILEMKYRDHALTGSYKGFRECHIAPDWLLIYAIDKGELILVASRTGTHADLFGK
	>WP_115325977.1 [Mobiluncus mulieris]
	MKYDIQFTTQFKKDLKLAKKQHRNLEEVFAVINRLANGETLEAKYQDHELSGKYKGTRECHIEPDWLLVYEIHRNTLVLMAYRVGTHSELFKA
	>WP_004012740.1 [Mobiluncus mulieris]
	MIYRIKATAAFRKGYRLAEKRGYNMSLLDAVVDRIASGETLEERFRDHALSGEFKGLRECHIKPDWLLIYLIEEDILTLTLVKTGTHADLFGK
	>WP_004014846.1 [Mobiluncus mulieris]
	MLELIYTTKFKRDLKLMHKRGADVSLLASVLDRLRRGETLEAKYRDHALTGNYLGFRECHIQPDWLLIYLVNKTELILTASRTGSHSDLF
	>WP_004013065.1 [Mobiluncus mulieris]
	MDRAVQKGLQNAMRRGQPMEELDEVIRLLAEGEELPEKYRDHALVGNWLGHRECHIRPNWLLIYAVNNRTLVLTLARTGTHSDLL
	>WP_004016352.1 [Mobiluncus mulieris]
	MKLEYTAKFKKDYKKCLRQGRDMRVLEEVLRLLVQPGTLPARYRDHGLVGNYRGHRECHLAPDWLLIYRIDQDKVTLTATRLGSHSELFGQ
	>WP_060566482.1 [Schaalia odontolytica]
	MTLKVVWTTKFKRDYKRVMKRGLDINRLDQVIRTLAAGEVLAISHRDHALGGDWRGHRECHVQPDWLLIYYVDGERLVLTLTRTGTHADLFGL
	>WP_050755236.1 [Schaalia odontolytica]
	MSEPQRGQRALVMTGQFKKDLKRVRKRGLSIKELEAVIDLILAGEVLPPQWRDHLLTGDYAGFRECHIRPDWLLIYLDEPEICVVTAIRTGSHSDLFQ
	>WP_116480064.1 [[Bacteroides] coagulans]
	MKYKIKVTNRFKRDIKLAKKQGRSVDKLFEIVQKIANGETLELKYRDHALSGNFKNARECHIEPDFLLIYEKIENVLVLSLIRAGSHSDLFM
	>WP_138301790.1 [Bacteroides ovatus]
	MLKPEFTGQFKKDYKLAVKRGCDPQKLSAVVELLCEEKTLPPVYRDHALTNSRNYKDMRECHIQPDWLLVYKIERDALILKLIRTGSHSDLF
	>WP_073342963.1 [Bacteroides congonensis]
	MLEINVTHQFMKDLKIAKKRGLDINKLNEVVRLIAEEKTLPDKNKDHKLRGDYMGCRECHIQPDWLLIYVVEDSVKILNLLRTGTHSDLF
	>WP_118223560.1 [Bacteroides intestinalis]
	MKYELEFTRQYLKDLKLARKRGLDESKLNEVILKLITGKGLPTKNRDHVLSGNYNGFRECHVTPDWLLIYSLNSSLKIVTLVRTGSHSDLF
	>WP_013617211.1 [Bacteroides salanitronis]
	MKELELTSRFKKDLKRIQNNPQRILNVKRVLEFLQDEVPLPSKYRMHKLTGNYNGCWECHVENDFLLIWIDEEENIIKFLRLGSHSELF
	>WP_007217991.1 [Bacteroides cellulosilyticus]
	MKYELEFTRQYLKDLKLARKRGLDENKLNEVILKLITGEELPAKNRDHVLSGNYNGFRECHVTPDWLLIYSLDSSLKMVTLVRTGSHSDLF
	>WP_013616240.1 [Bacteroides salanitronis]
	MKYRLKVTKQFKKDVKRCQRRGLPMEELKEVMDLLVETGNLPAKYYPHPLKGDKRGTMECHIRPDWLLLWQQDDNELIMLMANTGTHSDLF
	>WP_122115471.1 [Parabacteroides merdae]
	MKTIHYSTKAKKDLKKYRNNIRLMEALYEVLSSLVKGEAVQEKYKPHELTGNYKGCMECHVGNDFLLIWIDTKQDVIEVIRLDSHSELFK
	>WP_008153245.1 [Parabacteroides johnsonii]
	MYTVETTRQFDKSFKRCMKRNLNPELLWEVIDLLQATGTLPEYYRPHKLSGSYEGLWECHIKGDWLLIWQQNDTKLILIMTDTDTHADLF
	>WP_075555687.1 [Parabacteroides timonensis]
	MYTVETTKQFDKSFKRCLKRNLNPELLWEVIELLQKDGTLPLQYHPHKLSGKFEGLWECHIKGDWLLIWQQNDTELILIMTDTGTHSDLF
	>WP_129730274.1 [Parabacteroides goldsteinii]
	MYELEYANSFKKDLKTCKKRGYNLQLLQEAIDILQEKGTLPEQYHPHKLSGKFEGLWECHIKGDWFLIWQQNDTELILIMTDTGTHSDLF
	>WP_123936385.1 [Tetragenococcus osmophilus]
	MYKVVTSSRFKKDYKLCQKRRLPIEQLDQVIVRLARGENLEEKFKNHTLTGKYKGYEECHIQPDCLFVYEYRKDELFLYRTGTHSDLFN
	>WP_038026123.1 [Tetragenococcus muriaticus]
	MLKTKAINRFKKDVKLCSKRGLDMRKLKYVVNCLENEQKLDVKYKNHILSGRYDGSMECHIQPDWLLIYEIDEEYLYLLRTGTHSDLFN
	>KFN90996.1 [Tetragenococcus muriaticus 3MR10-3]
	MLKIRYTPLFKRDYKKILKKHYNPKKFEQVMELLIHRRQSELTRIYKDHALTGKWQGFRELHIEKDWLLIYRIDSNKLTLTLTRTGKHDELL
	>WP_011416531.1 [Syntrophus aciditrophicus]
	MRTPVYTNRFAKDLKLMLKRGRDPESLKAVMRDLIEERPLDQKYRDHLLIGNFKDRRECHINPDWLLIYRIDGNRIIFERTGTHSDLFR
	>WP_061214238.1 [Syntrophomonas wolfei]
	MLKIRYSSRFKKDFKAIVKRGYDVKLLEEVLNLLVQEKALPQKYLDHPLTGNYAGHRECHITPDWLLIYKIEKDILILSLTRTGTHSDLF
	>WP_038505928.1 [Leptospirillum ferriphilum]
	MRTIERSSAFKRDFKREIRGKHKATLESDLANVLVLLVQDQPLGAHYRDHDLSGDWGGYRECHIKPDLLLIYRKVDGATLRLARLGSHSGLFG
	>WP_100713211.1 [Leptospira perolatii]
	MKFIPSFTTQFNKDIKLQKKRKKDLNKLKGILSQLIEGIPLNVKYKDHKLSGNYKNRRECHIEPDWLLIYKLDGNSIIFERTGTHSDLFD
	>WP_010577042.1 [Leptospira alexanderi]
	MKFAPGYTTQFDKDIKLQKKRKKDLDKLKGIMSQLIDGIPLSPKYKDHKLTGNYKNRRECHIEPNWLLIYKLDGDSIIFERTGTHPDLFD
	>WP_118983787.1 [Leptospira stimsonii]
	MKFTPSYNTQFNKDIKLQKKRKKDLNKLKEIMSQLIDGIQLASKFKDHKLSGNYKNRRECHIEPDWLLIYKLDDNSIIFERTGTHSDLFD
	>WP_017810011.1 [Leptospira alstonii]
	MKFIPSFTTQFNKDIKLQKRRKKDLEKLKGIMSQLIDGIQLSTKYKDHKLTGNYKNRRECHIEPDWLLIYKLDGNSIIFERTGTHSDLFD
	>WP_135609073.1 [Leptospira meyeri]
	MKYIPSYSNQFNKDVKLQKKRKKDLTKLKEIMSQLIDDIPLSIKHKDHKLIGNYKNRRECHIEPDWLLIYKLDQNSIIFERTGTHADLFE
	>WP_003005262.1 [Leptospira weilii]
	MIFLPSYTTQFQKDLKLQKKRKKDLNKLKEVMSRLIDGVQLVSKYKDHKLTGNYKNRRECHIEPDWLLIYKLDGNTILFERTGTHSDLFD
	>WP_118204782.1 [Megamonas funiformis]
	MLKIQYHSKFKKDIKVIKKRNYDLSKLEKVIEILAKEKNLPAKYKDHALTGNYKDFRECHILPDWLLIYRIEKDILTLVLSRTGTHSDLF
	>WP_115151145.1 [Megamonas hypermegale]
	MLKIKYHSKFKKDIKTIKKRNYDLSKLQKVIEILAEEKTLPAKYKDHSLTGIYQDFRECHILPDWLLIYRIDKDILILVLSRTGTHSDLF
	>WP_022865426.1 [Varibaculum cambriense]
	MRLNIVLSNRFKKDLKLAKKRGLDLELLNSIIKHLTQRKPLPPKYRDHDLGGNFRGFRECHIKPDWLLVYRIDGEDLILFLNRTGSHADLFGM
	>WP_101930262.1 [Varibaculum cambriense]
	MSYQIQWTSRFKKDYKQAIRRGLPIEELDDVIRLLAGGEALPKTLQDHALTGNWLGHRECHIRPDWLLIYKISSQQLVLSLTRTGSHADLLE
	>WP_071128291.1 [Varibaculum massiliense]
	MAHYAIKYSSQFRKQLKIAKKRGKDLGKLERIVDLLASGTPLPEKCRDHALTGNWVKYRECHIEPDWLLIYYKQDDVLVLSLVATGSHSDLF
	>WP_022864861.1 [Varibaculum cambriense]
	MKLTKVFRTSQFKRDAKALFKRHYDPSKLAHAVAALMAQDRDELQTRYRDHALQGQWKGYREIHLEGDWLLIYRVERSELLLILTRTGSHDDLF
	>WP_060920009.1 [Varibaculum cambriense]
	MKLTKVFRTSQFKRDAKALFKKHYDPSKLAHAVAALMAQDRDELQTRYRDHALQGQWKGYREIHLEGDWLLIYRVQRSELLLILTRTGSHDYLF
	>WP_122820159.1 [Varibaculum vaginae]
	MKLTRVFRTSQFKRDAKALFKKHYDPSKLARAVAALMAQDRGELRIRYRDHALQGQWKGYREIHLEGDWLLIYRVERSELLLVLTRTGSHDDLF
	>OLO44298.1 [Actinomyces oris]
	MLQIVISNKCKKDLKRAKKRGLDLDEFFAVVDMLQRQEVLPARYRDHALTADRAGLRDCHIRPDWVLIYEVREVELVLLLVETGSHSDLRM
	>WP_003789485.1 [Actinomyces viscosus]
	MMLQIVISNKCKKDLKRAKKRGLDLDEFFAVVDMLQRQEVLPARYRDHALTADRAGLRDCHIRPDWVLIYEVREAELVLLLVETGSHSDLRM
	>WP_026408932.1 [Actinomyces dentalis]
	MLDIVISNKCKKDLRRAKKRGLDLNDFFAVVEMLQRRETLPVRYRDHALTANRTGLRDCHIRPDWVLIYEIRETELVLLLVETGSHADLDL
	>WP_043560436.1 [Actinomyces israelii]
	MLDIVISSKCRKDLKRARRRGLDMDAFFAVVEMLRRRETLPVRYRDHALTVDRAGVRDCHIRPDWVLIYQIRETELVLVLVETGSHADLGL
	>WP_058512519.1 [Legionella santicrucis]
	MRMLDIRRSTQFKKDLKKIIKQGKNLSLLEEIVNLLCAGKSLPEKNNDHSLVGDWKGYKECHINPDWLLIYKVEEEINLLRLMRTGSHSELFK
	>WP_133134315.1 [Legionella santicrucis]
	MLDIRRSTQFKKDLKKIIKQGKNLSLLEEIVNLLCAGKSLPEKNNDHSLVGDWKGYKECHINPDWLLIYKVEEEINLLRLMRTGSHSELFK
	>WP_061639678.1 [Legionella pneumophila]
	MLEIVRSTQFKKDLKKIIKQGKDLDLLEEVVNKLQKSETLPPKNCDHLLSGDWRGFRECHISPDWLLIYKNENELKLLRLVRTGSHSELFR
	>WP_148653863.1 [Legionella pneumophila]
	MLDIYRSTQFKKDLKKITNQGKNLRLLQEIVDLLCHGKSLPEKNSDHALVGNWKGYRECHINPDWLLIYKVEDEVSLLRLMRTGSHSELFQ
	>WP_061468701.1 [Legionella pneumophila]
	MRMLDIYRSTQFKKDLKKITNQGKNLRLLQEIVDLLCHGKSLPEKNSDHALVGNWKGYRECHINPDWLLIYKVEDEVSLLRLMRTGSHSELFQ
	>WP_131777213.1 [Legionella impletisoli]
	MRTIERSTKFKKDYKRELKGRYRDVLESELKMVLVVLMKDEALDVRYRDHDLSGNWAGYRECHIKPDLLLIYRKLDGDILRLARLGSHSELFS
	>WP_058502381.1 [Legionella israelensis]
	MRTIERSTKFKKDYKRELKGRYRDILESELKTILVPLINDEALDIRYRDHDLSGNWAGYRECHIKPDLLLIYRKLDGDILKLARLGSHSELFS
	>WP_058444536.1 [Legionella feeleii]
	MLEPIYKTKFKKDLKLMEKRGKSIDKLKTVIRQLIEEKPLEAKYSDHPLKGNYADTRECHIEPDWLLVYLVKGDSITFVRTGSHSDLFK
	>WP_058461223.1 [Legionella adelaidensis]
	MRTIEYTTQFKRDYKREIKGKYKAVFSNLFIEIIDTLARDEPLAAKHRDHALSNNWQDHRDCHIKPDLVLIYRKPDRQTLQLVRLGSHSELSL
	>WP_058520903.1 [Legionella tucsonensis]
	MRKIEYTAQFKRDFKREKKGKHKAVLDGIFVEIIDALALDESLAAKHRDHALSNNWHDHRDCHVKPDLVLIYRKPDKGTLQLVRLGSHSELSL
	>WP_028389275.1 [Legionella fairfieldensis]
	MLRAITTKQFEKDMKLAKKRGKELNKVFTLMRLILNEETIPLKNRDHSLTGNYVNRRECHIEPDWLLIYKLEDEEVIFERTGTHSDLFR
	>WP_058497255.1 [Legionella drozanskii]
	MRNPIQGTQFKRDVKLSIKRGKDLSKLKTLMTLLIEDRPIPSEYKDHSLKGNWSHHRDSHIEPDWLLIYKVDGDDLYFVRTGTHADIFS
	>WP_111525534.1 [Lachnoanaerobaculum umeaense]
	MKYDVQFTNQFKKDLKLAKKQRKNLDKLFEVIDILANGGTLDAKYRDYDLTGNYKGTRECHIEPNWLLIYEIYDDILVLILYRLGTHSELFKK
	>WP_111526110.1 [Lachnoanaerobaculum umeaense]
	MYRIRPSTKFQKDLKKAQKRGYDISLLTIVLNILANGETLPAKYKDHYLSGNYKGCRECHITPDWLLIYEILDDELILYLTRTGTHSDLF
	>WP_111525613.1 [Lachnoanaerobaculum umeaense]
	MYQILFTNKMKRDIKRIKKRGKNIAKLVDVLDSLSTGKPLEFKYRDHQLSGNMSDFRECHIEPDWLLIYRVEDDRLIIITTETGTHSDLFGM
	>WP_124951952.1 [Lachnoanaerobaculum orale]
	MSKHLDIVWTNQFKKDYKLAMKRHLDIDLLDDIIRKLASGEQLPEKNKDHALTGNWGGHRECHIQPDWLLVYRIENDLLVLTLSRTGTHSDLFGK
	>WP_008750985.1 [Lachnoanaerobaculum saburreum]
	MYQILFTNKMKRDVKRIKKRGKNIAKLVDVLDSLSTGKPLESKYRDHQLSGNMSDFRECHIEPDWLLIYRVEDDRLIIVATETGTHADLFGM
	>WP_008751480.1 [Lachnoanaerobaculum saburreum]
	MIKHLDIVWTNQFKKDYKLAMKRHLDIDLLDDIIRKLASSEQLPEKNKDHALTGNWVGHRECHIQPDWLLVYRIENDLLVLTLSRTGTHSDLFGK
	>WP_008753676.1 [Lachnoanaerobaculum saburreum]
	MLKLEFTGRFKKDYKIAVKRGCNPKRLEEVLELLQKEEILPSKYRDHHLVNSRNYQNMRECHIEPDWLLVYQVIDDELILRLIRTGSHSDLF
	>WP_094335004.1 [[Collinsella] massiliensis]
	MLELRFTTKFKKDYRRIKRQGKDLSKLERTLEALVCQEVLPDAMRDHSLGGTYHGHRECHIEPDWLLIYRVDEDGLVLVATRTGSHSELLGL
	>WP_072415145.1 [Collinsella phocaeensis]
	MLELRFTSKFKKDYKRLKRQGKDLAKLEIALEMLVRGEALSESMRDHSLGGTYRGHRECHIEPDWLLIYRIDEGGLVLVATRSGSHSDLLGL
	>WP_048596860.1 [Atopobium vaginae]
	MSLKVVLLNSFKRDLKRIKKRGYDIRLLDSVVRMIASQEKLAERYCDHALTGNYLGFRECHVKPDWLLIYRIDNDDVVLVLSRTGSHSDVFNE
	>WP_061103133.1 [Atopobium vaginae]
	MLKLQATSKFRKDYKRIKKRGLDISSLQEVLDKLCAGETLDLKHKDHALTGSYQGFRECHIQPDWLLIYAIHEDELILVASRTGSHADLFNI
	>WP_006303416.1 [Atopobium vaginae]
	MLKLQATSKFRKDYKRIKKRGLDISSLQEVLDKLCAGETLDLKHKDHALTGSYQGFRECHIQPDWLLIYAIHEDELILVASRTGSHADLFNM
	>WP_081451280.1 [Atopobium vaginae]
	MYNVKFTNAYKKSYKRMAKRGIDLYLLDQVVDNLRQGISLDPRYQDHILKGKFNGFHECHIKPDWLLVYLLEDDILTLTLIDTGSHADIFDM
	>WP_003148836.1 [Atopobium rimae]
	MKYEVKFTNQFKRDLKLAKRQKRNLDKLFGVVNILADGGVLDAKYHDHDLLGNYKGTRECHIESDWLLVYELRDEVLVLMLYRLGSHADLFS
	>WP_012808313.1 [Atopobium parvulum]
	MLELKFTAKFKKDYKRAQKQGKDLKKLEKILEKLVCREELPKSACDHSLGGVYRGHRECHIEPDWLLIYRINEDEFILAATRLGSHGDLLGM
	>WP_072500645.1 [Olsenella phocaeensis]
	MWLKLVFTSQFKKDYKKAKRRGLDMSELRTVLESLSNEETLEKRYRDHALVGRYIGFRECHVRPDWLLVYSIDRDALILVAARTGTHSDLFDE
	>WP_059054168.1 [Olsenella scatoligenes]
	MKLKLVPTSQFKKDYKLAKKRGYDISLLEEVLESLRKGEKLEERLRDHTLVGRYLGFRECHILPDWLLIYAIDGDRLILTAVRTGTHSDLFDE
	>WP_102705020.1 [Peptoniphilus lacrimalis]
	MKYEVKFTNQFKKDLKLAKKQNKNTDNLSEVINVLANGGVLEAKYCDYSLTGKYSGTRECHIEPDWLLVYEIKNEVLVLMLYRLGTHSELFKK
	>WP_019034407.1 [Peptoniphilus lacrimalis]
	MKYKIKYTNRFKKDLKLLKKQGKDINKLFYIIEKIAKGETLEDKYKDHLLNGNYKKTRECHVESDLLLIYEKYEDILVLTLVRTGSHSDLFK
	>WP_062551961.1 [Peptoniphilus phoceensis]
	MKYKIKFTKRFKKDLKQAKKQGKDIEKLFDIIEKLAEDETLDERYRDHSLTGNYKGTRECHIEPDFLLIYEKIEEVLVLSLVRTGSHSELFK
	>WP_019137916.1 [Peptoniphilus timonensis]
	MKYKIKFTKRFKKDLKQAKKQGKDIEKLFDIIEKLAANETLDERYRDHSLTGNYKGTRECHIEPDFLLIYEKIEEVLVLSLVRTGSHSELFK
	>WP_075658712.1 [Peptoniphilus grossensis]
	MKYKIKFTKRFKKDLKQAKKQGKDIEKLFDIIEKIARDETLDEKYRDHSLAGNYKGTRECHIEPDFILIYEKIDEVLVLSLVRTGSHSELFK
	>WP_126439609.1 [Peptoniphilus harei]
	MKYKIKFTSRFKKDLKQAKKQGKDIEKLFDVIEKIAKDEALDEKYRDHSLAGNYKGTRECHIEPNFLLIYEKIEGVLILSLVRTGSHSDLFK
	>WP_008902454.1 [Peptoniphilus duerdenii]
	MKRKIQIRSSFKKDLKRIKKAGLDMNKLFTVVEKLANDEILEENYRDHKLAGNYTGCRECHIEPDWLLIYEKIGTSLILILNRTGSHSDLF
	>WP_004822452.1 [Peptoniphilus indolicus]
	MKRKIQIRSSFKKDLKKIKKSGLDIEKLYFVVECLANDIVLDGKYKDHKLIGNYTGCRECHIGPDWLLIYEKVEDSLILILNRTGSHSELF
	>WP_084230622.1 [Peptoniphilus asaccharolyticus]
	MKRKIQIRSSFKKDLKKIKKSGLDIEKLYFVVECLANDIVLDGKYKDHKLIGNYTGCRECHIGPDWLLIYEKVEDNLILILNRTGSHSELF
	>WP_129752674.1 [Facklamia hominis]
	MKYKIKFTKRFKKDLKQAKKQGKDIEKLFDVIEKIAKDEALDEKYRDHSLVGNYKGTRECHIEPDFLLIYEKIEEVLVLTLVRTGSHSDLFK
	>WP_041362055.1 [Mycoplasma mycoides]
	MRYTILTTTKFIKDLKLAKKQNKDLEKLDIIINKLKNDEILDKKYKDHQLTGKYEGYRECHIEPDWLLIYKKEKKDLLLVLFRLGSHSKIL
	>WP_019213943.1 [Fenollaria massiliensis]
	MKYKIKFTSRFKKDLKQAKKQGKDIKKLFDVIEKIAKDETLDEKYGDHSLAGNYKGTRECHIEPDFLLIYEKIEEFLILSLVRTGSHSGLFK
	>WP_019214516.1 [Fenollaria massiliensis]
	MKYKVLLTSKFKKDFKLLKKQGKNTDKILAIINKLAKGEFLDAKYKDHPLLGDYLGARECHIEPDLLLIYEKQENILILNILRAGSHSNLF
	>WP_058259682.1 [Fenollaria timonensis]
	MKYQVLLTSKFKKDFKLLKKQGKNTDKILAVINKLARGESLDAKYKDHPLLGDYLGARECHIEPDLLLIYEKQENILILNILRAGSHSNLF
	>WP_116617544.1 [Prevotella colorans]
	MAKFEIKPTGQFKKDLKRYKYDQGKLDDLQKVLNCLEETGVVPKDYKPHPLFGNYKGFLECHVQEDFLLIWFDKEKPLIKLVRIGSHSELFNK
	>WP_024990730.1 [Prevotella albensis]
	MKYEIVYSNKFKKSYKLCKRRGLDISLLKEVIGILAETGTLPAKYKPHILSGNWSDVWECHIQPDWLLLWKQNDSILELVLVATGTHSDLF
	>WP_037978686.1 [Synergistes jonesii]
	MTNKYAVIWTKQFKKDFKAAKRQRKDITLLLDVIEMLANDIPLPPRHDDHALAGDWKGYRECHVSPDWLLVYIKEADVLVLTLYRAGSHSEIFGK
	>WP_037974183.1 [Synergistes jonesii]
	MSKLTVRQTSQFKKELKKARKQGKEMAAMDKAVSLLQNCEALPPKFKDHALTGDWKGYRECHLSPDWLLVYMIENDVLVLTLTRTGSHAEIFGK
	>WP_070113974.1 [Acidithiobacillus caldus]
	MRTIDRSSAFKRDYRRETKGRHRATLDEDFKRVLVALATDQPLDVRYRDHDLSGDWAGYRECHIKPDLLLIYRKSDADTLKLARLGSHSELFD
	>WP_035194575.1 [Acidithiobacillus ferrivorans]
	MRTIDRSSAFKRDYKREAKGQHRATLDDALKPVLVALATDQPLDACYRDHDLSGDWAGYRECHVKPDLLLIYRKSDSDTLRLARLGSHSELFG
	>SMH67797.1 [Acidithiobacillus ferrivorans]
	MMRTTKQTGQFKRDLKRESRGPYRKSLQEDFVALIESLAADQVLDQKYLDHPLSGDWIDHRDCHIKPDLVLIYRKTEGVLQLVRLGSHSELGL
	>WP_064218669.1 [Acidithiobacillus ferrooxidans]
	MRTTKQTSQFKRDLKRESRGSHRKSLQEDFVALIEALAGDQVLDQKYLDHPLSGDWIDHRDCHFKPDLVLIYRKTEGVLQLVRLGSHSELGL
	>WP_093038193.1 [Thiocapsa roseopersicina]
	MRTIDRSSAFKRDYKRKAKGRHRATLDDDLKPVLVALATDQPLEARFRDHDLSGDWAGYRECHIKPDLLLIYRKSDSDTLRLARLGSHSELFG
	>WP_120797534.1 [Thiocapsa rosea]
	MRTIDRPRSFKRDYKREAKGKHGVTLDRDLVPVLKALVADQALEPRYRDHDLSGDWVGYRECHIKPDLLLIYSKSGEDLLILARLGSHSELFG
	>WP_004163283.1 [Microcystis aeruginosa]
	MLIPQESTRFRRDLRQMKKRGKDLEKLKTVVELLVQEQILPERYRDHNLVGDWSGYRECHIEPDWLLLYKIERDEESLTLVRTGTHSDLFK
	>CCI20627.1 [Microcystis aeruginosa PCC 9807]
	MEQGYGGMLTPQESTRFRRDLRRMKKRGKDLEKLKTVVELLVQEQILPERYRDHNLVGDWSGYGECHIEPDWLLLYKIERDEESLTLVRTGTHSDLFK
	>WP_002763655.1 [Microcystis aeruginosa]
	MLTPQESTRFRRDLRRMKKRGKDLEKLKTVVELLVQEQILPERYRDHNLVGDWSGYGECHIEPDWLLLYKIERDDESLTLVRTGTHSDLFK
	>WP_061432532.1 [Microcystis aeruginosa]
	MLLPIFENRFKKDIKRLQKRGKDMTKLKNVIDKLLQKQELEPKYKDHALMGNWNGYRDCHLEPDWLLIYKITDTHLFLVRSGSHADLF
	>WP_008187578.1 [Moorea producens]
	MLSPVFENRFKKDVKRLQKRGKNMEKLKSVIDKLLERKELEPKYKDHALTGNWSGYRDCHIEPDWILIYKTSETNLFLVRSGSHADLF
	>WP_042517152.1 [Francisella philomiragia]
	MLEISYSNRFKKNFKKYKNNKVIRKELTIVIDLLVARKPLPSKYKDHELKGNKKGIRELHLAFDDLLLYIIIDDDNLLKLYDIGTHSTTLNI
	>WP_003038402.1 [Francisella tularensis]
	MLEISYSKRFKKNFKKYKNNKIIRKELAIVIDLLVTRKPIPSKYKDHELKGNKKGIRELHLAFDDLLLYIIIDDDNLLKLYDIGTHSTTLNI
	>WP_038252991.1 [Xenorhabdus bovienii]
	MISNKRAPLPYRTDRTKNFEKSWQRYNKNGRYNMQDAVIAMNLITNRQPIPAEYCDHALTGELSGYRELHIGGDFLLIYRVDDKKEIVYFTDIGTHAELFK
	>WP_099125669.1 [Xenorhabdus stockiae]
	MRKISRSSEFKKDYKRVKKGKYRATIDESLVEILDILVNDKPIPPKYFDHPLKGNWRGFRDCHLHPDLLLIYKKVGNTVLELARLGSHSELF
	>WP_047964790.1 [Xenorhabdus khoisanae]
	MRTTDYTSQFRRDYKREKKGRHREILDDALTTVIELLSSDSLLEPKYCDHALSGEWKDFRDCHIRPDLILIYQKPNADILRLVRLGSHSELGL
	>WP_038268355.1 [Xenorhabdus cabanillasii]
	MRTTDYTSQFKRDYKREKKGRYREILDDALMTVIELLASDSLLEPKYCDHALSGDWKDFRDCHIKPDLILIYQKPGADILRLVRLGSHSELGL
	>WP_046335942.1 [Xenorhabdus bovienii]
	MRTTDYTSQFKRDYKREKKGRHRETLDDALMTVTELLASDSLLEPKYCDHALSGDWKDFRDCHIKPDLILIYQKPDADILRLVRLGSHSELGL
	>WP_099137432.1 [Xenorhabdus budapestensis]
	MRTIERSTAFKRDYKRESKGQYRVGLDDALVPVLVALANNEPLERRHRDHELDGNWSGYRECHIKPDLLLIYQKPDSETLQLARLGSHSQLFG
	>WP_092553525.1 [Xenorhabdus koppenhoeferi]
	MLSIVYQSRFKKDTKKYANNKKAQEVIIEILALLQTGLPLPPKYKEHRLIGNYIGYLECHGAPDLLLIYQRTGTELILYRVGSHADLFK
	>WP_047962466.1 [Xenorhabdus khoisanae]
	MLMIVYQSRFKKDAKKYANNKKAQEIILETLALLQTGQLLPPKYKEHRLIGNYIGYLECHGAPDLLLIYQRTDTELILYRVGSHADLFK
	>WP_092516791.1 [Xenorhabdus japonica]
	MKQREIEYSGQFQRDVKLAQKRHKDIGKLKELMGFLSNSELPLPAIYKDHPLQGNYKGYRDAHIEPDWILIYKITDDLLRFERMGTHSDLF
	>WP_010103055.1 [Verminephrobacter aporrectodeae]
	MRQPGYSGQFKRDVKQAQKRGKDMGKLKTLLDLLIEGKPLPASYLDHPLKGSWRGFRDAHVEPDWLLIYKITGELVRFERTGRHSDLFDE
	>WP_011812662.1 [Verminephrobacter eiseniae]
	MRQPGYSDQFKRDVKRAQKRGKDMGKLKTLLSLLIEGKPLSASYLDHPLKGDWRGFRDAHIEPDWLLIYKIAGDIVRFERTGRHSDLFDE
	>WP_046897149.1 [Serratia marcescens]
	MRTIDRSAAFKRDYKREAKGKYRTTLDTLIRSVLLALATDQALDAHFRDHDLSGNWAGYRECHIKPDLLLIYRKPDADTLRLARLGSHSELFG
	>WP_046899160.1 [Serratia marcescens]
	MLTPVRTSAFKSDVKRQVRRGKDMSLLKTLIDLLVNQQPVPAQYVDHPLSGNWRGYRDAHIEGDWLLIYKIDGNELRLARTGTHQDIFSNY
	>WP_079553193.1 [Halomonas subglaciescola]
	MLTPVRTRQFKRDVKRLQKRAKDMAKLRELLGLLIEQKPLPDAYQDHALRGNWKGYRDAHIEPDWLLLYRVDGDELQLARMGSHTDLFQE
	>WP_016856218.1 [Halomonas smyrnensis]
	MLTPVRSSQFKRDVKRVQKRGKDMDKLRRLLGLLLEQTPLPDAYQDHPLRGNWKGYRDAHIEPDWLLLYRVVDDELHLARTGSHDDLFRE
	>WP_134015600.1 [Halomonas xianhensis]
	MLTPVRSSQFKRDVKRVQKRGKDMNKLRCLLGLLLKQAPLPDAYQDHPLRGNWKGYRDAHIEPDWLLLYRVEGDELHLARTGSHADLFRE
	>WP_026106225.1 [Halomonas jeotgali]
	MLSPVRTSQFKRDVKRVKKRDKDMGKLRTLLSLLIEERPLPDHYQDHSLRGNWAGYRDAHIEPDWLLLYRVVDDQLQLARTGSHADLFES
	>WP_092524122.1 [Halomonas taeanensis]
	MLTPVRSSQFKRDVKRVQKRGKDMAKLRTLLGLLIEQAPLPDTYQDHPLRGNWKEYRDAHIEPDWLLLYRVVDDELHLARTGSHADLFRE
	>HCA02816.1 [Halomonas campaniensis]
	MLTPVRSSQFKRDVKRVQKRGKDMDKLRRLLGLLLEQALLPDAYQDHPLRGNWKGYRDAHIEPDWLLLYRVEGDELHLARTGSHSDLFQE
	>WP_040257138.1 [Rickettsia hoogstraalii]
	MFRPMYTKSFEKDIKLAIKRGKDLNKLKMLIELLVNKTALPIKYRDHQLIGNFIGRRECHIEPNWLLIYKIDNECIIFEHTGTHSDLFK
	>WP_011270677.1 [Rickettsia felis]
	MFRPIYTKSFEKDIKLAIKRGKDLNKLKMLIELLVNKTALPIKYRDHQLIGNFIGRRECHIEPNWLLIYKIDNECIIFERTGTHSDIFK
	>KIJ88823.1 [Rickettsia asembonensis]
	MFRPIYTKSFEKDIKLAIKRGKDLNKLKMLIELLVNKTALPIKYQDHQLIGNFIGRRECHIEPNWLLIYKIDNECIIFEHTGTHSNLFK
	>WP_146625016.1 [Rickettsia asembonensis]
	MVFRPIYTKSFEKDIKLAIKRGKDLNKLKMLIELLVNKTALPIKYQDHQLIGNFIGRRECHIEPNWLLIYKIDNECIIFEHTGTHSNLFK
	>WP_041961950.1 [Sulfurospirillum cavolei]
	MKYAIFRTSSFKKAYKKLSSSEQELVLTIVVKLAQGESLDEKYKDHFLIGNYKGCRECHIKPDLLLIYKINNDEVELVLVEVGKHSKLFK
	>WP_060825004.1 [Sulfurospirillum cavolei]
	MPTLKRHKVFLKDYAHAKLTDTQFEKLVLFLALLKEGKELPPESKDHALKGNWKDFRECHLGGDVLLVYQKIDDEIVLARLATHSELFG
	>WP_082709165.1 [Sulfurospirillum cavolei]
	MLSIKRHKQFTKDFLHVKMSEKHFAKFVVYVAKLLQRESLPPEALDHCLEGNWSGFREFHVSGDLLVIYFLDEQMLNLIRLGSHSELFE
	>WP_014769024.1 [Sulfurospirillum barnesii]
	MTYAIFRTSSFKKAYKKLASPEQELVLMIVLKLANGENLDEKYKDHFLIGNYKGCRECHIKPDLLLIYKINNDEVELVLVEVGKHSKLFK
	>WP_069479349.1 [Sulfurospirillum halorespirans]
	MLSIKRHKQFTKDFSHAKMSEKHFGKFIVYIAKLLQSEPLPPEALDHALEGNWSGFREFHISGDLLVIYMFDEQTLNLIRLGSHSELFS
	>WP_025346218.1 [Sulfurospirillum multivorans]
	MPTLKRHKSFLKDYAHAKLTDTQFEKLVSFLALLKEGKELPPESKDHTLKGNWKDFRECHLGGDVLLVYQKINDEIILARLATHSELFG
	>AOO65015.1 [Sulfurospirillum halorespirans DSM 13726]
	MKVKKVLSIKRHKQFTKDFSHAKMSEKHFGKFIVYIAKLLQSEPLPPEALDHALEGNWSGFREFHISGDLLVIYMFDEQTLNLIRLGSHSELFS
	>WP_067617418.1 [Dissulfuribacter thermophilus]
	MKIKRHKQFIKDLRKIRLTDGQFQKLAKCITLLAEGKPLPADFRDHELIGVWRGFREFHLGGDVLVIYRSCGQEIVLVRIGTHSQLFK
	>WP_046994570.1 [Arcobacter butzleri]
	MYQIFRTTSFKKDYKKLSQKNKNILKEVIIKLANNEILEEKYKDHKLIGDYIGCRECHVKPDLLLIYRIDNQVLELALVRIGNHSDLF
	>WP_130527142.1 [Arcobacter butzleri]
	MLDLSIHKIFTKDLKKAQLNPTNSAKLFLYISLLLNNKELPSEAKDHYLTGEWKDTKEFHISGDLLVIYMIKENTLQLLRIGTHSQLFK
	>WP_046997091.1 [Arcobacter butzleri]
	MYQIFRTTSFKKDYKKLSQKNKNILKELIIKLANNETLEEKYKDHKLIGDYLGCRECHVKPDLLLIYRIDNQVLELALVRIGNHSDLF
	>WP_120986179.1 [Arcobacter cryaerophilus]
	MYKLFRTKQFVKDYNKTKLSDKHYEKFIKFVSLLLEDKKLPRESLDHELVGNYIGFRECHISGDMLLIYIIEDGYLKLTRIGTHNQLFNN
	>WP_141051863.1 [Arcobacter cryaerophilus]
	MFEIITTLKFKKQRKKLKQDDKDLVDNIVFILANNQILDKKYKDHQLKGNLKEFRECHVKPDLLLIYKKENNILVFTCIAVGSHSDLFKK
	>WP_066177414.1 [[Arcobacter] porcinus]
	MFEIVTTLKFKKQRKRLKQDDKDLVDNIVFMLANNQNLDKKHKDHQLKGNLKEFRECHVKPDLLLIYKKENSMLVFTCVAVGSHSELFKK
	>WP_119184290.1 [Arcobacter thereius]
	MFEIVTTLKFKKQRKRLKQDDKDLVDNIVFMLANNQILDKKHKDHQLKGNLKEFRECHVKPDLLLIYKKENSILVFTCVAVGSHSNLFKK
	>WP_066390238.1 [Arcobacter thereius]
	MYKLFRTKQFIKDYGKTKLSDKHYEKYIKFVSLLLENKKLPSEALDHELVGNYLGFRECHISGDMLLIYIIEDGYLKLTRIGTHNQLFNS
	>WP_026803731.1 [Arcobacter lanthieri]
	MYKLFRTKQFIKDYGKTKLSDKHYEKYIKFVSLLLEDKKLPSEALDHELIGNYIGFRECHISGDMLLIYIIEDGYLKLTRIGTHNQLFNS
	>WP_008835041.1 [Mesorhizobium alhagi]
	MRTIRRTTRFKRDYKREAKGRHRQQLDKDLLAIITLLATDVPLAEKYRDHALTGTWSDHRDCHIRPDLVLIYRVPDAETLELVRLGSHSELSL
	>WP_094419291.1 [Kosakonia cowanii]
	MGKSKRARLPFRSDYTKTFLKAWERYNKAGRRDMHETAAIMSMVLSGNPLPAQYNDHALTGNMQGFRELHIGGDYLLVYRLDGEKHLVVFTDLGTHTELFE
	>SEK53737.1 [Kosakonia sacchari]
	MGKSKRAPLPYRSDYTKTFIKAWERYNKAGRRDMHETAAIMSMVLSGSPLPAQYSDHALTGDMLGFRELHIGGDYLLVYRVDEDKHLVVFTDLGTHAELFE
	>WP_097401182.1 [Kosakonia pseudosacchari]
	MGKSKRAPLPYRSDYTKTFIKAWERYNRAGRRDMHETAAIMSLILSGNSLPAQYNDHALTGDMVGFRELHIGGDYLLVYRVDKDKHLVVFTDIGTHAELFE
	>WP_074267611.1 [Paraburkholderia phenazinium]
	MSLKKKGASSKRTTLPLRSDMSKDFRKDWNRLSESGRYDLIRLKRAMMLLGMNEGPLPAEYQDHALTGDWKDHRECHVGGDFLLIYRITKDAVIFVRAGTHPELFG
	>WP_013428593.1 [Paraburkholderia rhizoxinica]
	MTLKRTPASKRATLPRASDYTKAFLKDWQRLSYSGRYDMNRLKEAMTLLIANDGPLAAEWLDHSLAGEWDSHRECHIGGDFLLIYKLADIGKHSLVIFVRAGTHSELFS
	>WP_049285571.1 [Ralstonia solanacearum]
	MTSKKPAASKRANLPRASDYTKDFLKDWRRLSHSGRYDMNRLKEAMTLLIANDGPLPPEWLDHALTGDWAGHRECHVGGDFLLIYTLDDSGKSGLVVFVRSGTHSELFS
	>WP_055326065.1 [Ralstonia solanacearum]
	MTSKSNKKANLPRLSDRTKDFAKDWQRLQLSGRYNMKHLKDVMMLLIANDAPLPPEYLDHPLSGQLAHCRECHIGGDFLLMYRIERDTVIFVRAGTHADLFE
	>WP_055337281.1 [Ralstonia solanacearum]
	MTSKSNKKANLPRLSDRTKDFAKDWQRLQHSGRYNMKHLKDVMMLLIANDAPLPPEYLDHPLSGQLAHCRECHIGGDFLLMYRIERDTVIFVRAGTHANLFE
	>WP_135709772.1 [Actinobacillus porcinus]
	MNSKTQHTKRAAFPRSAEYTKTFRKDWERLNKSGRYNMHTLKKVMLLLIANDEPLPSEYLDHPLTGNYAGFRECHIGGDFLLIYVIDEKLNQIVFSRAGTHSELF
	>WP_005825487.1 [Actinobacillus minor]
	MNSKTQHTKRAAFPRSAEYTKTFRKDWERLNKSGRYNMHALKKVMLLLIANDEPLPAEYLDHPLTGNYAGFRECHIGGDFLLIYVIDEKLNQIVFSRAGTHSELF
	>WP_031363408.1 [Caballeronia sordidicola]
	MNSKQKRAKLPRKSDRTKQFEKDWVSLSHSGRYDMRALKNTMQLLTANDEPLPPEYKDHELNGDWADHRECHVGGDFLLIYRADDKEVVFVRAGTHSELF
	>WP_062084662.1 [Caballeronia udeis]
	MNSKQKKAKLPRKSDHTKQFEKDWVSLSHSGRYDMRALKNTMQLLTANDEPLPAEYKDHELNGEWADHRECHVGGDFLLIYRADDKEVVFVRAGTHSELF
	>WP_045017165.1 [Rhizobium nepotum]
	MTDRKGHEKQAASKRTVLPRSSDFTRQFLKDWQRLNNSGRYDMVKLKEIMLLLIANEAPLPAQFRDHELTGEWRDHRECHAGGDFLLIYTLDEKQNLIVFTRTGTHAELFR
	>WP_137068472.1 [Rhizobium pusense]
	MTEKKGHGKDAASKITVLPRSTDFTRQFIKDWQRLNNSGRYDMVKLKETMLLLIANDAPLPAQFRDHELTGEWRDHRECHVGGDFLLIYTLDEKQNLLIFTRAGTHAELFR
	>WP_082366229.1 [Rhizobium acidisoli]
	MPSDKKQAKSASSKRASLPRQSSHTRQLQKDWERLSRSGRYDMVALKRVIGLIVDNDGPLPAELKDHELTGDWKDHRECHIGGDFLLIYTVDEKKNLVVFVAAGTHAELFE
	>WP_086017530.1 [Sinorhizobium meliloti]
	MSSDKKRAKSAASKRASLPRQSSHTKQFQKDWERLSRSGRYDMVALKKVVGLIVDNDGPLPAELKDHELTGDWKDHRECHIGGDFLLIYTLDERKNLVVFVAAGTHAELFE
	>WP_015887014.1 [Sinorhizobium fredii]
	MSSDKKRAKSASSKRASLPRQSSHTKQFQKDWERLSRSGRYDMVALKKVLGLIVDNDDPLPAELKDHELTGDWKDHRECHIGGDFLLIYTLDERKNLVVFVAAGTHAELFE
	>WP_145639742.1 [Neorhizobium alkalisoli]
	MPHKRGGQTPAHSKQASLPRKSDFTKAFEKDWHRLDRTGRYNMVELKQVMLLIIANAAPLPPEWKDHELAGNWADHRECHVGGDFLLIYTLDEKANLVVFTRAGTHAELFE
	>WP_054358565.1 [Prosthecomicrobium hirschii]
	MTSKRNVDRKRSKLPRASDYTRQFRADWDAANRSGRYDMARVKQAMLELIAHDGPLGAEWLDHPLKGDWSGYRECHIGGDFLMIYQLSGTQPKEQVVFVRLGTHAALFE
	>WP_052654808.1 [Pandoraea oxalativorans]
	MPSKKPTASKRAKLPRASDYTRDFLKDWQRLSHSGRYDMNRLKEAMTLLIANDGPLPPEWLDHPLTGDWTGHRECHIGGDFLLIYTLDDAGKSGLVVFVRSGTHAELFS
	>WP_047909440.1 [Pandoraea faecigallinarum]
	MTSKKPAASKRAKLPRSSDYTKDFLKDWLRLSHSGRYDMNRLEEAMMLLIANDGPLPPEWLDHPLTGDWTGHRECHIGGDFLLIYTLDDAGKSGLVVFVRSGTHAELFS
	>TDP47150.1 [Zavarzinia compransoris]
	MKKSADSKRADLPRAADYTKAFLKDWDRLSRSGRFDMHRLKEVMILLMANAGPLGPEWLDHPLKGNWAGYRECHVGGDFLLIYRLEAAGRHDFLVFTRAGTHADLFAE
	>WP_040107086.1 [Azotobacter chroococcum]
	MRAIKQTSQFKRDLKREAKGQYQATLEDDLMPVLEALAQDHPLDIRHRDHALSGNWKDHRDCHIKPDLVLLYRKPDDETLELIRLGSHSELGL
	>WP_090735983.1 [Azotobacter beijerinckii]
	MRTIEWASQFKKDYKRESKGQHRADLGESLFPVVELLANDKPLEPRHRDHALTGDWKDHRDCHIKPDLVLIYRKPDAERLQLVRLGSHSELGW
	>WP_012700331.1 [Azotobacter vinelandii]
	MAEADRIRFALGDKRESKGRHGEELSTLLASILDLLVIDKPLPAKYRDHSLSGNWADHRDCHIKSDLVLLYRKPDDEALQLVRLGSHSELGL
	>AJE23476.1 [Azotobacter chroococcum NCIMB 8003]
	MPRTADYSKAFLKDWERLSRSGRFDLKRLKEAMLLLVANDGPLGPEWLDHPLKGNWDGYRECHIGGDFLLIYRLATGSKLEQIVFVRAGTHANLFEE
	>WP_090736619.1 [Azotobacter beijerinckii]
	MAKQEKKQKRAALPKRVAYTAEFKKSWERYNLSGRRDMNAAREVMALLFLGKTLPAEYLDHELKGDWDGSRECHIGGDFLLVYQDSGDLITFVDLGTHSELFG
	>WP_144571413.1 [Azomonas agilis]
	MTSKKIASNKGAALPRTSDYSKTFLKDWERLSRSGRFDLNRLKEAMVLLVANDGSLSAEWLDHPLKGNWDSYRECHIGGDFLLIYRIVKDSKVEQIIFVRAGTHADLFDE
	>WP_110525024.1 [Azoarcus communis]
	MSSKKPASSKRAAPPRACDYTRTFLKDWDRLSRSGRYDLKRLKEAMLLLIANDQPLGAEWLDHPLKGDWADHRECHIGGDFLLLYRLEGSAIIFVRTGTHSELFEE
	>WP_125336012.1 [Ochrobactrum anthropi]
	MPSTKKPASSKRASLPRSADYAKSFVRDWERLSRSGRYNMRQLKEAMLLLIANDEPLGPEWLDHALKGDWADHRECHIGGDFLLIYQVEGNSVVFVRAGTHAELFE
	>WP_094538661.1 [Ochrobactrum grignonense]
	MPSTKKPASHKRASLPRAADYPKSFVKDWERLSRSGRYDMRQLKEVMLLLIANDEPLGPEWLDHGLKGDWADHRECHIGGDFLLIYQIERNRINFVRTGTHSELFE
	>WP_094513560.1 [Ochrobactrum lupini]
	MPSTKKPASSKRASLPRSTDFAKSFVKDWERLSRSGRYNMHQLKEAMLLLIANDEPLGPEWLDHALKGDWADHRECHIGGDFLLVYQVEGNSVIFVRAGTHAELFE
	>WP_059751316.1 [Thiobacillus denitrificans]
	MTSKKPVSAKRAPLPRATDYTKAFQKDWERLSRSGRYDMKRLKEVMLLLIANDAPLGPEWLDHPLKGEWADHRECHVGGDFLLIYQVEGKLINFVRAGTHSELFEA
	>WP_045476547.1 [Thioploca ingrica]
	MTLELVTTRRFEKNLKKMVARGKDKAKIRYLIEQLLQRNSLLPKYKDHLLVSKWQGFRECHIEPDWLLIYKVEGSELLLVDTGTHADLF
	>WP_076755299.1 [Ectothiorhodosinus mongolicus]
	MRTIKQTSRFKRDLKREAKGKHKQDLQDGFVKIIEILARDLPLPESFRDHGLTGDWKDQRDCHIKPDLVLIYRKPDQQTLQLVRIGSHAELGLA
	>WP_014780528.1 [Thiocystis violascens]
	MTLKRPASVKRAALPRASDYAKPFAKDWERLSRSGRFDLRRLKEVMLLLIANEAPIGPEWLDHPLKGEWADHRECHVGGDFLLIYQVAGNRINFVRAGTHSDLFEE
	>WP_114283352.1 [Acidiferrobacter thiooxydans]
	MTLKKTAASKRAPLPRAADYTKSFLKDWERLSRSGRYDMNRLKEAMLLLIANDGPLGPEWLDHPLCGDWEGHRECHIGGDFLLAYKCDDGGKHGLIVFVRTGTHAELFV
	>WP_119591715.1 [Erythrobacter xanthus]
	MRAIERTTKFKRDYKREKKTDPGLDAVLVPVIELLATDEPLPEKLRDHALSGTRAGYRDCHVRPDLVLIYAKPNDETLSLVRLGSHSELFS
	>WP_088412134.1 [Xanthomonas citri]
	MRTIDRSSAFKRDYKREAKGQHRATLDDAIKPVLVALATDQPPDARYRDHDLSGDWAGYRECHIKPDLLLIYRKSDPDTLRLARLGPHSELFG
	>WP_039816536.1 [Xanthomonas arboricola]
	MRQIERTGQFKRDYKREAKGQHRATLDGDLVPVLVALASDQPLEPRHRDHALTGDWKDHRDCHVKPDLVLIYQKPDADTLRLVRIGSHSELGL
	>WP_121625162.1 [Xanthobacter tagetidis]
	MSSTKKAADKKRANLPRASDFTKQFEKDWERLSRSARYDMPRLKEVMLLLIANDAPLGAEWLDHPLKGEWRDHRECHVGGDFLLIYQIEGNQVNFVRAGTHAELFG
	>WP_021250942.1 [Thauera terpenica]
	MRTIDRATAFKRDYKREAKGRHRATLDNDLKAVLVALATDQPLDAKCRDHDLSGDWAGYRECHIKPDLLLIYRKSDTDTLRLARLGSHSELFG
	>WP_021249510.1 [Thauera terpenica]
	MTSKKPASSKRAPLPRASDYTKTFLKDWERLSRSGRYDLKRLKEAMLLLIGNDAPLGPEWLDHPLRGDWADHRECHIGGDFLLIYRLYGNAIIFVRTGTHSELFEE
	>WP_068809743.1 [Thauera phenolivorans]
	MTSKKPASSKRAPLPRASDYTKTFLKDWERLSRSGRYDLKRLKEAMLLLIGNDAPLGPEWLDHPLKGDWADHRECHIGGDFLLIYRLDGNTILFVRAGTHSELFEE
	>WP_004356768.1 [Thauera phenylacetica]
	MRSKKPAEAKRAALPRAADFSKGFHKDWERLSRSGRFDLKRLKEVMLLLIANDAPLGPEWFDHALKGEWADHRECHVGGDFLLIYSADDRQITFVRAGTHADLFEG
	>WP_021324907.1 [Photorhabdus temperata]
	MRTTEYTSQFKRDYKREKKGKHRAILDDTIMLVINELALDNPLESKYCDHALTGDWKDFRDCHIKPNLILIYQKPDEGTLRLVRLGSHSELGL
	>WP_021326217.1 [Photorhabdus temperata]
	MLKIRYSSAFKKDLKPFQHDKSALSVINIVLKLLVTGKPLPHEYKEHSLKGDYIGYLECHGKPDLLLIYKRTEQEVFLYRVGSHAKLFKL
	>WP_133814041.1 [Photorhabdus temperata]
	MLKIVYQSRFKKDAKRYANNKKAQSVILKTIELLQTGEPLPERYREHSLAGQYIGYLECHGAPDILLIYQRTNTELKLYRVGSHSDLF
	>WP_023043749.1 [Photorhabdus temperata]
	MTLKKTAASKRASLPRRSDYTKQFGKDWQRLSRSGRYDMNRLKSVVMFLIANDSPLGSEYKDHELAGNWAGFRECHIGGDFLLIYLLDEQRNVIEFVRTGTHAELFE
	>WP_133812542.1 [Photorhabdus temperata]
	MRTIDYASQFKRDYKREKKGRHREILDDAFMPVIELLASDSLLEPKYCDHALSGDWKDFRDCHIKPDLILIYQKPDADTLRLVRLGSHSELGL
	>WP_081858275.1 [Photorhabdus temperata]
	MKFLNKICSKFDIHLHLKKDLKPFQHDKSALSVINIVLKLLVTGKPLPHEYKEHSLKGDYIGYLECHGKPDLLLIYKRTEQEVFLYRVGSHAKLFKL
	>WP_036768754.1 [Photorhabdus australis]
	MRTIDYASQFKRDYKREKKGRHREILDDALMPMIELLASDSLLEQKYCDHALSGDWKDFRDCHIKPDLILIYQKPDADTLRLVRLGSHSELGL
	>WP_036768273.1 [Photorhabdus australis]
	MLKIRYSSAFKKDLKPFQHDKSAISVINTVLKLLVTGKPLPREYKEHSLKGNYIGYLEYHGKPDLLLIYKRTEQEVFLYRVGSHAKLFKL
	>WP_041382452.1 [Photorhabdus asymbiotica]
	MLKIRQKAQFKKDLKKAILDRKRNTELLKTLINGLIVTGTVPETFKPHQLKGNWKPCMECHIQPDFLLIWDVDWEKQELILIRCGSHSELFG
	>RKS59740.1 [Photorhabdus asymbiotica]
	MNYFLVCVVVMLKIRQKAQFKKDLKKAILDRKRNTELLKTLINGLIVTGTVPETFKPHQLKGNWKPCMECHIQPDFLLIWDVDWEKQELILIRCGSHSELFG
	>WP_012776381.1 [Photorhabdus asymbiotica]
	MLKIRYSSAFKKDLKPFQHDKSAISVINTVLKLLATGKPLPREYKEHSLKGDYIGYLECHGKPDLLLIYKRTEQEVFLYRVGSHAKLFKL
	>WP_112894135.1 [Photorhabdus bodei]
	MRTIDYASQFKRDYKREKKGRHREILDDALMQVVELLASDSLLELKYCDHALSGDWKDFRDCHIKPDLILIYQKPDADTLRLVRLGSHSELGL
	>WP_110086742.1 [Photorhabdus luminescens]
	MRTIDYASQFKRDYKREKKGRHREVLDDVLVLVIELLASDSLLEPKYCDHALSGDWKDFRDCHIKPDLILIYQKPDADTLCLVRLGSHSELGL
	>WP_036775218.1 [Photorhabdus luminescens]
	MLRIRYSSAFKKDLKPYQYDRATLFVIDTVLKLLATGKPLPPEYKEHSLKGNYIGYLECHGKPDLLLIYKRTDQEVFLYRVGSHAKLFKM
	>WP_113024594.1 [Photorhabdus laumondii]
	MLRIRYSSAFKKDLKPYQYDRAILFVIDTVLKLLATGKPLPPEYKEHSLKGNYIGYLECHGKPDLLLIYKRTDQEVFLYRVGSHAKLFKM
	>WP_113026615.1 [Photorhabdus laumondii]
	MLIFVYQSRFKRDAKKYVNNKKAQEIIMKTLALLQTGQPLPPKYKEHRLSGNYIGYLECHEAPDLLLIYRRTDTELILYRVGSHADLFG
	>WP_054476413.1 [Photorhabdus heterorhabditis]
	MLKIRYSSAFKKDLKPFQHDKSAISVINTVLKLLVTEKPLPREYKEHSLKGNYIGYLECHGKLDLLLIYKRTEQEVFLYRVGSHAKLFKQ
	>WP_046974740.1 [Photorhabdus thracensis]
	MLKIRYSSAFKKDLKPFQHDKSALSVINTVLKLLVTGKPLPREYKDHSLKGDYIGYLECHGKPDFLLIYKRTEQEVFLYRVESHAKLFKL
	>WP_054480853.1 [Photorhabdus heterorhabditis]
	MLKIVYQSRFKKDAKRYDNNKKAQSVILKAIELLQTGEPLPERYREHSLAGQYIGYLECHGAPDILLIYQRTRTELKLYRVGSHSDLF
	>WP_096349726.1 [Mucilaginibacter gotjawali]
	MFEIVTSTKFLKDLKLLKKRSADDFHALQQLITVLAEKGHTGLEKKHRPHKLTGNYKGYWECHVKPDLLLIWDENEQINLLELVRTGSHADLF
	>WP_091214597.1 [Mucilaginibacter gossypiicola]
	MFEIVTSTKFLKDLKLLKKRSLNDFQSLQNVIITLANNGHTGLDKKHKPHKLSGSYKGYWECHVKPDLLLIWDENEQINLLELVRTGTHSDLF
	>WP_134337472.1 [Mucilaginibacter phyllosphaerae]
	MFQIVTSAKFLKDLKLLKKRSVKDFQLLQQVITLLAEKGHTGLNKKHKPHKLSGNYSGYWECHVKPDLLLIWAEHEQINLLELVRTGTHSDLF
	>WP_145856711.1 [Pedobacter suwonensis]
	MFTLKATNQFKKDAKKIIKRASKNFDLIERFLEELKVGGAVGLEKKYLPHKLTGNYKGNWEAHIKPDLLIIWFEITEENEIILIRLGTHSDLF
	>WP_090707265.1 [Pedobacter ruber]
	MFALVASNKFLRDIKLLKKRSLKDFTILQDFVGLLAEKGHAGLDKKYRPHRLSGNFKGYWECHVKTDLLLIWEENETLNLIELVRTGTHSDLF
	>WP_138731210.1 [Pedobacter ureilyticus]
	MYTLNYTNKFLKDLKLIKKRSIKDFMLVANFIENELAVKGATGLHKKHKAHKLSGNYADNWECHIKPDLLLIWIEITTDNKISLIRLGTHSDLF
	>WP_090971626.1 [Parapedobacter composti]
	MYQLEQTGKFKKDIKLAKKRGLDMRLLDEVVTQLVEKGSLPPKNKPHKLTGNYKGFWECHIQPDWLLVWEQDDTIRLITLTRTGTHSDLF
	>SHJ04523.1 [Tangfeifania diversioriginum]
	MYKIKTTNRFEKDFVKCVKRNLNPDDLGEVLELLENKGKLPRRFKSHTLSGKYKGFWECHIKPDWLLIWRQNDLTKVIELTRTGTHSDLFK
	>WP_073168208.1 [Tangfeifania diversioriginum]
	MMYKIKTTNRFEKDFVKCVKRNLNPDDLGEVLELLENKGKLPRRFKSHTLSGKYKGFWECHIKPDWLLIWRQNDLTKVIELTRTGTHSDLFK
	>WP_139279528.1 [Tangfeifania diversioriginum]
	MYSIRFTNRFKKDVKRCKRRGYNLSELEHAIDILQASGKLPPKYKTHVLSGQYAGLWECHLKPDWLLVWDQSDKELTLLFMATGTHSDLF
	>WP_004907003.1 [Providencia rettgeri]
	MLKICVKSQFKKDLKKSLSDKKRNTQLLKELIDNHLCITGSVPAEYLPHPLKGNWRPCYECHIQPDFLLIWDINYQTNEIILVRCGSHSELFG
	>WP_068438141.1 [Providencia heimbachae]
	MFKIRVKSQFKKDLKKALSDKKRNIPLLKELIDTHLSITGMVPDEYFPHSLKGNWRPCYECHVQPDFLLIWDVNYESNEIILVRCGSHSELFG
	>GAW87564.1 [Bathymodiolus platifrons methanotrophic gill symbiont]
	MTLSIRVKSQFKKDLKKAERDPNKNTNLLKSLIKDYLIKKQSLPKQYKPHTLTGNWKPHQECHIQPDFLLIWDVNDKENELILVRCGSHADLFG
	>WP_087871199.1 [Bathymodiolus platifrons methanotrophic gill symbiont]
	MRCLVTLSIRVKSQFKKDLKKAERDPNKNTNLLKSLIKDYLIKKQSLPKQYKPHTLTGNWKPHQECHIQPDFLLIWDVNDKENELILVRCGSHADLFG
	>WP_134244860.1 [Alkanindiges illinoisensis]
	MLTIRTKKQFKKDLKRALSDPKKDTKLLLHLIDVHLVKTGTVPAEYKPHPLVGNWKPHMECHVQPDFLLIWDVDWDNQELILVRCGSHADLF
	>WP_097078851.1 [Acinetobacter puyangensis]
	MRTIKYTTVFKKDFKREKKGQHRNTVQTELETVLKLLQADLPLPEKYRDHALSGNWKEYRDCHITPDLVLIYKKNEEGELLILQLIRLGSHSELGIA
	>WP_086374821.1 [Acinetobacter nosocomialis]
	MSQQKKVSMTNQFKRDLKKQYLLLVSPEWSEVFGTLVKNGILDEKYKNHYLSGNYIGHLECHVKPDLLLIYKNTSDELTLTRLGSHSELFG
	>TCM59370.1 [Acinetobacter calcoaceticus]
	MRTIKYTTTFKKDYKREKKGQHRNTVEAELQTVLELLQADEALPEKYRDHALTSNWGGHRDCHIKPDLVLIYQKTDEGELLILKLVRLGSHSELEI
	>APD77620.1 [Acinetobacter larvae]
	MRTIKYTTAFKKDYKREKKGQHRNTVEAELQTVLELLQADAALPEKYRDHALTSNWGGHRDCHIKPDLVLIYQKTDEGELLILKLVRLGSHSELEI
	>WP_004871914.1 [Acinetobacter gerneri]
	MRTIKYTSAFKKDYKREKKGQHRNTVDVELQTVLELLQADEPLPEKYRDHALVSNWIGHRDCHIKPDLVLIYKKTEEGELLILKLVRLGSHSELAI
	>WP_130132612.1 [Acinetobacter wuhouensis]
	MRTIKYTSAFKKDYKREKKGQHRNTVDAELQTVLELLQADETLPEKYRDHALVSNWLGHRDCHIKPDLVLIYKKTEEGELLILKLVRLGSHSELAI
	>WP_039624420.1 [Acinetobacter harbinensis]
	MRTIKYTSAFKKDYKREKKGQHRNTVDADLQTVLELLQADETLPEKYRDHALVSNWVGHRDCHIKPDLVLIYKKTEEGELLILKLFRLGSHSELAI
	>WP_111849914.1 [Acinetobacter baumannii]
	MTLTIRYKKQFKKDFKRVSSNPKLKNGLLILAELIDGHLINTGTVPEEYLPHPLIGEWKPHMECHVLPDLLLIWDVDRDNNELILARIGSHSELFG
	>WP_149931927.1 [Acinetobacter oleivorans]
	MTLTIRYKKQFTKDFKRVSSNPKLKKGLLILKDLIDEHLVKTGTVPDEYLPHPLIGEWKPHMECHILPDLLLIWDVDEDNNELILARIGSHSELFG
	>WP_089604189.1 [Acinetobacter piscicola]
	MTSKKTAQDKRAVLARSSDYTKEFLADWQRLSRNGRYDMKKLKTVMMLLIANDEPLGVEWKDHALTGNWINYRELHVGGDFLLIYRIEALSKFDMIVFVRAGTHSELF
	>WP_068541341.1 [Acinetobacter pittii]
	MTLTIRYKKKFKKDFKRVSSNPKLKKGLLILKDLIDEHLVKTGTVPDEYLPHPLIGEWKPHMECHILPDLLLIWDVDEDNNELILARIGSHSELFG
	>WP_015782050.1 [Capnocytophaga ochracea]
	MEEETFKYEIYYTGLFKKDFKKFLNDETKVKKITDTITLLKKGGVEALPDYMRPHKLTGNYKGHLECHILPDLLIIWLQYDEEQNEIYLVRVGSHSELFKK
	>WP_107781943.1 [Capnocytophaga leadbetteri]
	MTNNETEKEKKSFSLKYSTSFKKDLKVISNNTQKLQKTVEVLGMLQECGVEGIPRKMKPHKLIGQYKGALECHIEPDLLIIWEEYLDEREISLLRLGSHSELFKK
	>WP_095901885.1 [Capnocytophaga sputigena]
	MESTETKKEDEYKYQLFSSTSFKKDYKKFLNDKVKIAKIDDTIKQLRIGGVEQLPLKMKAHFLTGKYKGHLECHIEPDLLIIWLQYDEEQKRIVLTRLGSHSELFKK
	>WP_066427906.1 [Capnocytophaga haemolytica]
	MEKPLYILTPSGQFKKDYKKYKNNPTKVEKIAKTLLLLEEGGVDNLPASMKAHFLTGNYKGHLECHIEPDLLIIWLQYDEEEKEIFLVRLGSHSELFSK
	>SQA93010.1 [Capnocytophaga ochracea]
	MMNEDDESQEFLYTIIPTSIYKKELKKYKKQPKKFDKIEKIVQILMEKGSEGIPFDRYPHLLTGNYKGCMECHIEPDLLLIWKQYEEEKLIILNRVGTHSELFN
	>WP_068711123.1 [Cephaloticoccus capnophilus]
	MRTIEPTGQFRRDFKREKKGPHRATLDADLAGVLDLLAADLPLEPRHRDHALTGDWKDHRDCHIKPDLVLIYQKPDADTLRLVRLGSHSELSL
	>WP_019389448.1 [Kingella kingae]
	MSRTLVPSNQFKRDVKKQWEILLTEEWTDVSWCLIHDEPMAEKYRDHQLTGNLKDYRECHIKPDLLLLYWVEDNEVKLARLGTHSELFR
	>WP_003789642.1 [Kingella kingae]
	MSREIIFQGQFKRDVKKQFLELATVEWAEVLTCLVNDLPLAEKYRDHALVNDKNGYRDCHIKPDLVLIYGSKENALILVRLGSHSEIFG
	>WP_038306069.1 [Kingella kingae]
	MRTLKTSNVFKKDLKKHGLAAELVDVLYYLQNGLTLPEKYRDHALKGEFAGFRDCHVKPDLVLIYRDNGELLELHRLDTHSEVFG
	>WP_032136822.1 [Kingella negevensis]
	MTRKLVPSKQFKRDVKNRLDLLLTSEWTTVSWSLINNQPMPEKFKDHELKGNLNNFRECHVKPDLLLLYTSDDDEVHLARLGSHSELFG
	>WP_141920695.1 [Zymomonas mobilis]
	MRKVVLERQFKKDAKKNFLELVTPGWAEILNCLCQDLKLPEKYKDHALSGNWLGFRDCHVKPDLVLIYMKNGDEYVQLIRLGSHSELFG
	>WP_014849506.1 [Zymomonas mobilis]
	MALKRTANSKRTSLPRSSDYTKSFLKDWKRLLRSGRYDLNRLKSVMMLLIENDEPLSEEWLDHPLKGEMAAYRECHIGGDFLLIYRIDDSRQPEIVIFVRAGTHSELLE
	>WP_141920699.1 [Zymomonas mobilis]
	MRMIERTSQFKRDYKRERKSDPQLDKYFIPVVTHLASDVMLDPRLKDHSLTGNWNDHRECHIKPNLLLIYRKPDEATLHLVRLGSHSELF
	>WP_006247804.1 [Mannheimia haemolytica]
	MLQISPTNAYKRDFKKIAAELVGSSEYVEVMYCLINQLPLAEKYRDHPLQGEWQGFRDCHIKPDLVLIYAVEDNLLRLVRLGSHAELFG
	>WP_040080572.1 [Mannheimia haemolytica]
	MREIEYSNAFKRDYKKCAVEFLSSSLIEALYFLINDKPLPEKYCDHALTGEWKGFRDCHIQPDLVLIYRKVEDDKLELLRIGSHSHLFG
	>WP_012340589.1 [Histophilus somni]
	MAKRKFDMAKSFKRDLRKHYLALVGEAWAEISNCLLNDLPIPEKYQDHPLKGDKSGFRDCHVKPDLVLIYKIVDDVVELHYLDSHSEIFG
	>OVU42670.1 [Klebsiella michiganensis]
	MKAVVQSSIERTVSGVRCTNDDLKPVLVALATDQPLDVRYRDHDLSGDWAGYRECYIKPDLLLIYRKSDADTLRLARLGSHSELFG
	>WP_074384871.1 [Klebsiella pneumoniae]
	MATRTIEYSGQFQKDVKKAQKRHKDMSKLKALMTLLINDALPLPQVYKDHPLQGNYKGYRDAHIEPDWLLIYKITDEVLRFERTGTHSDLF
	>WP_077435149.1 [Rodentibacter ratti]
	MPNSLSTLKVTATKAFQRDAKRLSPKQLFSVEMTEVMYLLQRNQPLPRKYLDHALRGEMEGFRDCHIFNDLVLIYQLVDNAELKLIRLGSHSEIF
	>WP_077427337.1 [Rodentibacter heidelbergensis]
	MSNSLSTLKVTATKAFQRDAKKLSPKQLFSVEMTEVMYLLQRNQPLPRKYLDHALRGEMEGFRDCHIFNDLVLIYQLVDNTELKLIRLGSHSEIF
	>WP_077425732.1 [Rodentibacter myodis]
	MFTLITSAQFKKDAKRYKNDNQAKEIITEVIELLSTGESFPSKYKEHALIGNYVGYLECHDRPNLLLIYQRDSTNQVIKLYRVGSHSHLFK
	>WP_060871691.1 [Xylella fastidiosa]
	MRMIDRASAFKRDYKREVKGQRRATLDNDLRPVLVALATDQPLDAKYRDHDLSGDWAGYRECHVKPDLLLIYRKSDADTLRLARLGSHSELFG
	>WP_058565125.1 [Xylella fastidiosa]
	MRMIDRSLAFKRDYKREAKGRWRATLDNDLRPVLVALATDQPLAAKYRDHDLSGDWAGYRECHAKPDLLLIYRKSDADTLRLARLGSPSELFG
	>WP_060872372.1 [Xylella fastidiosa]
	MREIKQLGQFKRDLKREAKGQHRATLEDDLLPVIDALAKDMPLEPRHRDHALVGNWKDLRDCHIKLDLVLIYTRVDSKTLTLVRLGSHAELGL
	>WP_023907556.1 [Xylella fastidiosa]
	MREIKQLGQFKRDLKREAKGQHRATLEDDLLPVIDALAKDMPLEPRHRDHALLGNWKDLRDCHIKLDLVLIYTRVDSKTLTLVRLGSHAKLGL
	>WP_069809758.1 [Chlorobaculum limnaeum]
	MRTIKFTNRFKRDYRREKSGKHGKKLDSLFEEIVNLLAEDKPLPPNAVDHSLTGTFNDCRDCHIKPDLILIYRKTDKNELELIRLGSHSVLGL
	>WP_082678541.1 [Chlorobium limicola]
	MRTIKRTSNFKSDYKREKKGRHGKKLEELLKAVINLLVEDKDVPQNLFDHPLGGKWKDCRDCHIKPDLVLIYRKPDDETIDLVRLGSHSELGL
	>WP_085440410.1 [Magnetofaba australis]
	MRTIERSSTFKRDFKREARGKHRNVLDGDLRAILGALANDQSLAAKFRDHDLGGNWAGYRECHIKPDLLLIYQKPNDNTLKLARLGSHSELFG
	>WP_068499303.1 [Magnetospirillum moscoviense]
	MRTINRTGQFKRDYKREKKGRHRETLDADLVEVVSKLVADKPLAERHHDHALTGNWKDHRDCHIKPDLILIYRLPDEETLDLVRLGSHSELGL
	>WP_008617201.1 [Magnetospirillum caucaseum]
	MRTISRTGQFKRDYKREKKGRHREALDADLVEVVSKLVADEPLEERHHDHALTGNWKDHRDCHIKPDLVLIYRLSDEETLDLVRLGSHSELGL
	>WP_024080726.1 [Magnetospirillum gryphiswaldense]
	MRTINRTGQFKRDYKREKKGRHRETLDADLVDVVSKLVADEPLEERHHDHALTGNWKDHRDCHIKPDLVLIYRLPDEETLDLVRLGSHSELGL
	>WP_006306787.1 [Centipeda periodontii]
	MLDLVTTTQFRKDLRKLRKRGADMQKLDDVLQMLCVEKQLPERYRDHALVGDYIGFRECHIMPDWLLVYAIDKGKLILTASRTGSHSDLF
	>WP_006305301.1 [Centipeda periodontii]
	MYQIVYTNRMKRDVRRAKKRGKDMRKLIAVLALLQSGQSLPDKHHDHALGGNLRDFRECHIEPDWLLMYQIFEDRLILSATATGTHADLFGE
	>WP_006306771.1 [Centipeda periodontii]
	MTYRIKFTTAYKKSYKRAKKRGLNLNLLDDVVEELRQGHKLDAKYRDYELHGNWSGFRECHIQSDWLLVYLVENDILTLTLVETGTHADIFDE
	>WP_150374194.1 [Cupriavidus pauculus]
	MNSRKRAKLPLRSDRTKGFEKDWVRLTHSGRYNMAALKETMLLLIANDGPLPAEYLDHALAGEWNDHRECHVGGDFLLIYRVDDDEVVFVRAGTHAELFK
	>WP_053942817.1 [Kallipyga gabonensis]
	MNLKVTWTKRFKKDYKQAMKRGQAIEELDQVIRILSKGKKLPEKYEDHQLAGNWHGHRECHIRPDWLLIYKISEKHLVLTLTRTGSHAELFAL
	>WP_081585096.1 [Kallipyga massiliensis]
	MMFIVKFTAAYKKSYKLMKKRGLDLTLLEEVVDDLRQGKILDKKYRDHALKGNRKGFRECHIQPDWLLIYLIENDILTLTLVDTGTHSDLLKI
	>WP_019133579.1 [Kallipyga massiliensis]
	MLKVILSKRFKKDLKLAQKRGLDLRLLNDVVDLLAQEKALPESNKDHALTGKYAAFRECHIKPDWLLIYRVEEEALALMLFRTGSHADLFNL
	>TXN14475.1 [Methylobacterium sp. WL122]
	MQTIERTGQFKRDYKREMKGQHRATLVPDLTAVLSALVADQALPPRHHDHALVGNWHDHRDCHIRPDLVLIYRLPDEVTLQLVRLGSHAEVGL
	>SET10128.1 [Draconibacterium orientale]
	MSFIMYSIQYTNRFKKDVKLCQKRGYNLTLLSEAIDILQATGKLPAKYRSHLLKGNYEGLYECHLKPDWLLVWEQNDHQLTLLFMTTGTHSDLF
	>WP_091268417.1 [Alkalibacterium thalassium]
	MKIEQTPSFKRDFKKLKKKHYDMNELKKAVETLVVQDSQRLMTKYKDHALKGQWKGYRELHIEGDWLLIYKINHEAIILTLVRTGSHDELL
	>WP_026040492.1 [Sulfobacillus thermosulfidooxidans]
	MSLSIRVTTRFERDLKKMARRHKDLTKLKAVIALLVAEKPLPSRYRDHALTGNLHGWRDLHIEPDWLLIYRINRSISELILLRTGTHADIFEE
	>WP_002835876.1 [Finegoldia magna]
	MKYEIKFTSKFKKDVKIAKKQNKNIEKLFEVIELLADGQTLDTKYRDHSLIGNYKNTRECHIEPDWILIYEIRNDILVLILNRVGSHSELFR
	>WP_027848044.1 [Marinospirillum minutulum]
	MLKLEYSSQFKKDFRKITKLPIPDMVEVGHLIKQLQLGKTLPEKHVDHALSGNWHGFRDCHVKPDLVLIYKIEETSLKLARIGTHSELFG
	>WP_018402987.1 [Marinobacter lipolyticus]
	MYSLEYSTQFKKDFKKITKRPIPDIVEVGRIISMLQRDDPLDDKHVDHMLIGNWQGFRDCHVMPDLVLIYSVSNGVLQLARIGSHSELF
	>WP_018404974.1 [Marinobacter lipolyticus]
	MLTPQPDNKFKKDVLLCQAQGLKMDKLKDIIQLLTDEKPLPVKCRNHKLSGNWSGWWECHVAPDWILIYRVAGEELQLARTGTHAKLFG
	>WP_007152189.1 [Marinobacter algicola]
	MLALKQGSRFKKDMKACRKQELDLQQLKDVIETLQKGEPLEDKHRDHGLSGHWNGWRDCHIAPDWVLIYRVEGDELELARTGSHAKLFG
	>WP_111606152.1 [Marinomonas arctica]
	MYQLVYSTQFKKDFKKITKMPIADIIEVGNIISRLQRGESLDTKHVNHPLTGNWLGFKDCHIKPDLVLIYRVIDNALQLARIGSHSDVF
	>WP_130305346.1 [Advenella incenata]
	MLTPIRSGQFKRDVKRAGKRGKEMDKLRTLLQMLIEEQPLPERYQDHPLKGQWSGYRDAHIEPDWLLIYRVKGDELQLIRTGTHSDLFDE
	>WP_025374873.1 [Advenella mimigardefordensis]
	MLTPVRSGQFKRDVKRAEKRGKDLDKLRTLLLLLIEGKPLPEKYRDHPLKGQWSGYRDAHIEPDWLLIYRVAGEELQLNRTGTHSDLFEE
	>WP_022942169.1 [Psychromonas hadalis]
	MLILDYSTQFKKDFKKITKLPIPEIIEVGNVISTLQKGLLLEAKYVDHALSGNWNNFRDCHIKPDLVLIYRIHETYLQLARIGSHNDIF
	>WP_133694133.1 [Chromohalobacter marismortui]
	MLTPVRSSQFKRDVKRAVKRGKDLQKLKSLLGLLVAQAPLPEEYQDHPLRGNWKGYRDAHIEPDWLLLYCVEGDELHLARTGSHSDLFQD
	>WP_075370435.1 [Chromohalobacter japonicus]
	MLTPVRSSQFKRDVKRAVKRGKDMTKLKSLLGLLVAQAPLSEEYQDHPLRGNWNGYRDAHIEPDWLLLYCVVEDELHLARTGSHSDLFQD
	>WP_115883701.1 [Staphylococcus pseudintermedius]
	MLEIELKKKFTKNLKKHILNQKIELEVFDLVVENLRNQIPLDKRFKDHALVGTYKGCRECHIKPDVLLVYRVNGNILTLVRLGSHSELF
	>WP_011381344.1 [Nitrosospira multiformis]
	MRRIKFSHTFKRDFRRVKSQSPHRDIDSLLKTTMDLLVTDMPLPASCVDHALKGKLKGYRDCHIKPDVVLIYRKQGNDVLELVRLGSHSELGI
	>RAR83423.1 [Nitrosospira multiformis]
	MPRATDYTKSFLKDWERLSRSGRYDINRLKEVMTLLIANDGPLQPEWLDHPLTGQWGGYRECHIGGDFLLIYKLGDTGTHGLVVFVRSGTHAGLFE
	>WP_013247052.1 [Nitrospira defluvii]
	MLLLKPTTRFLKDLKLTKKRGQDIDALEDIIDLLQFRKVLPVRNRDHTLSGNWKHHRQCHIAPDWLLIYRTDEEFLYLGRTGSHADLFE
	>WP_087815164.1 [Psychrobacter cibarius]
	MRKIVTENKFKRDAKKLITHLMTPEWAEAINCLCKDLPLPEKYSDHALVGEWKDFRDCHIKPDVVLIYLKKDDDILQLVRLGSHSELFG
	>WP_087815603.1 [Psychrobacter cibarius]
	MARTVVPTNQFKRDIKKQSIELITPQWIEVMNCLINDLPLPVRFCNHALTGDKKHLMDCHVKPDLVLLYEYQDDTDLILHRLGSHSELKI
	>WP_108645201.1 [Polynucleobacter rarus]
	MRKIENTGQFKRDYKREAKGNHRKTLASDLEAVLKLLIADEKLPAKYFDHPLVGDCKDHRDCHIKPDLVLIYRIPDEDTLQLVRLGSHSELGI
	>WP_112203740.1 [Polynucleobacter paneuropaeus]
	MRTTEYTKKFRKDYKRELKGRYRLTLARDFQETLDYLINDWDLPYRYHDHPLVGDWVDHRDCHIKPDLVLIYRKPDQRILQLVRLGSHSELSL
	>WP_125999674.1 [Sphingobium yanoikuyae]
	MRPVEITGRFKRDYKREKRSDATLDTVLQPVLDMLVMDEVLPANLSDHPLSGDWKGYRDCHVKPDLVLIYRKTEEALVLARIGSHSELFG
	>WP_130030147.1 [Sphingobium fuliginis]
	MRTIERFGRFKRDYKREKKGQHAKTLDADLIPIIEAMASDEPLEPRHRDHALTGDWRDHRDCHIKPDLVLIYRKPDDDTLQLVRLGSHAELGW
	>WP_103097449.1 [Novosphingobium guangzhouense]
	MRPVEITGRFKRDYKREKRSDAALDDVFQPVINMLVMDEVLPANLSDHSLTGEWKGYRDCHIKPDLVLIYRKTEEALVLARIGSHSELFG
	>WP_110189257.1 [Pokkaliibacter plantistimulans]
	MHELEFSTQFKKDFKKITKMAIADVIEVGHIIARLQRGEALDSKHVDHPLTGNWQGFRDCHIKPDLLLIYRIAGGKLQLARIGSHSDLF
	>WP_110186045.1 [Pokkaliibacter plantistimulans]
	MRRIENTGQFKRDYKREAKGLHRATLDAELMPIIKALACDQPLEPRHRDHALTGNWSDHRDCHVKPDLVLIYRKPDDEVLQLVRIGSHSELGL
	>WP_045536488.1 [Serpentinomonas mccroryi]
	MRRIEHTGQFKRDYKREAKGRHRATLDSELMPVVKTLACDQPLEARYCDHALSGDWKDHRDCHVKPDLVLIYRKPDDEVLQLVRIGSHSELGL
	>WP_059586363.1 [Burkholderia cepacia]
	MRKTEHTGQFKRDYRRVAVGRHRSSLDALLGAVLPLLATDVPLPAKYRDHALIGEWSDHRDCHLKPDLVLIYRKPDKTTLQLVRLGSHSEPGL
	>WP_009164532.1 [Pyramidobacter piscolens]
	MLNLRYQSAFKRDYKRIRKRGYDVQRLESIIEMLAKEQVLPEECRDHDLGGTWSGFRECHIEPDWLLVYTIDHNDLVLVLSRTGSHSDLFG
	>WP_009163744.1 [Pyramidobacter piscolens]
	MRQTKLTVKLTTAFKKDYKLAMKRGLKLELLDAVIEQLAMGKVLPKIYRDHELAGSWKGHRECHILSDWLLIYRIEESVLVLTISRTGTHGDLFDK
	>WP_009163717.1 [Pyramidobacter piscolens]
	MRTIKHSSAFKRDVKREKKGRYCEVFDTELLAIINNLANDVPLDEKYQDHELQRNLSGYRECHVRVDFLLLYQKIDGELKILRLERLGSHRQVLGIE
	>WP_009164006.1 [Pyramidobacter piscolens]
	MTYRVKTTRQFDRDVARLMRSGYDIGLLRAAVELLAEGKPLPAKYRDHPLRGDKKGFRDCHIAPDWLLLYLRRKNELVLVLQRTGTHSEILE
	>WP_093914179.1 [Succiniclasticum ruminis]
	MLEIVPSNQFKKDLKLAKRRGLKIELLREVVNTLAMKKKLDDKHHDHSLAGNYKSFRECHIEPDWLLIYRIENNELELFLFRTGSHSDLY
	>WP_093729610.1 [Succiniclasticum ruminis]
	MYTVKFTSAFKKNYKLMKKRGMDISLLDDLIEELRRGKELDEKYKDHVLKGEYAGFHECHVKPDWLLIYLIENNILTLTLVNTGSHADLFK
	>WP_075580328.1 [Acidaminococcus massiliensis]
	MRLEIIASNKFRKDLKLARKRGLKLEKLDAVVETLANQLPLDTRYRDHALTGNYGDFRECHIEPDWLLIYRQDEDVLELFLFRTGSHSDLF
	>WP_048775140.1 [Sanguibacter keddieii]
	MSLKVVWTTKFKRDYKRAMKRGLDMNRLDGVIRTLAAGQELAVAHRDHALGGEWRGHRECHVQPDWLLIYYVDGERLVLTLTRTGTHADLFGL
	>WP_048776472.1 [Sanguibacter keddieii]
	MMSEPQRGQRALVMTGQFKKDLKRARKRGLPIKELEAVIDLILAGEVLPPQRSDHLLTGNYAGFRECHIRPDWLLIYLDEPEICVVTAIRTGSHSDLFQ
	>WP_058118370.1 [Intestinimonas butyriciproducens]
	MRKTKLTVKPTTAFKKDYKLAIKRGLQIELLETVIETLAMGNALPPENRDHDLTGNWRGHRECHIQPGWLLIYRVEDDVLVLTLSRTGTHSDLFGK
	>WP_033119090.1 [Intestinimonas butyriciproducens]
	MYNIRPTTKFQKDLKRVKKRGFDISLLTDIIKKLAAGEPLPEKNRDHQLSGDYVGCRECHITPDWLLIYEVDGDELILYLTRTGSHSDLF
	>WP_027202602.1 [Butyricimonas virosa]
	MYKIEITHQYLKDVKLARKRQLDENKLNQIIQLLAIGQALPLKNKDHALTGTYSGFRECHIQPDWLLIYAINHQIQIVRLIRTGSHSDLF
	>WP_087022777.1 [Butyricicoccus porcorum]
	MLKPEFSGQFKRDYKLAIKRGCDPXKLEXVITXLCNEQPLPEAYRDHALTNSRNYKDMRECHIEPDWLLVYKVVRQTLILKLIRTGSHSDLF
	>WP_117738859.1 [Blautia obeum]
	MKETKYTVKYTTSFKKDYKRAIKRGLKIELLEEVVAMLAMGEPLPDKNRDHDLSGDWAGHRECHILPDWLLVYRIEDDVLVLTLVRTGTHSDLFGK
	>WP_055153537.1 [Blautia wexlerae]
	MKETKYTVKYTTSFKKDYKRAIKRGLKIELLEQVVALLAMGEPLPDKNRDHDLSSDWAGHRECHILPDWLLVYRIEDDVLVLTLARTGTHSDLFGK
	>WP_130181033.1 [Blautia producta]
	MTKYTVKPTTQFKKDYKLAIKRGLKIELLEEIIISLANGVPLPEKNKDHALGGNWNGHRECHILPDWLLVYRVENDVLVLTLARAGTHSDLFGK
	>WP_005422163.1 [Blautia obeum]
	MKYSIKPTSKFQKDLKRIQKRGYDLSLLSDVIKKLSNGESLPLKYRDHNLIGNFCGCRECHITPDWLLIYEIYEKDLYLYLTRTGSHSDLFSK
	>WP_004223437.1 [Blautia hansenii]
	MMYDLILTGKFKKSLKLAKKRGLNISLLEEVVNILQSGEELDKKYRDHELKGKYKNFRECHIQPDWLLIYLIENDILTLTLVDTGTHADLFNM
	>WP_014167746.1 [Aggregatibacter actinomycetemcomitans]
	MDYVLSKEYKRDLKKIPVEIQSGPEYAEVLYCLFNQKSLPERYKDHALQGNWQGFRDCHIKNDLILIYKIEADTLYFARLNSHSEVFK
	>WP_148345057.1 [Aggregatibacter actinomycetemcomitans]
	MDYVLSKEYKRDLKKIPVEIQSGPEYAEVLYCLFNQKSLPERDKDHALQGNWQGFRDCHIKNDLILIYKIEADTLYFARLNSHSEVFK
	>WP_111305671.1 [Aggregatibacter segnis]
	MKISFTKDYKRDLKRLANQPEILLSAEMIDVMHHLLNGKNLPEKYKDHALSGNWKGFRDCHIKNDLVLIYHVNNEGLTLVRLNTHSEVFR
	>WP_109078489.1 [Aggregatibacter kilianii]
	MSNTQRELYYTNDFKRDLKKQSFQMATSPEYIEVMHCLLNRKVLPAKYKDHQLTGNMKDFRDCHIKNDLVLIYRLVDDDLHLIRLNTHSEIFG
	>WP_043008365.1 [Comamonas testosteroni]
	MPLCCAERTIDRASAFKRDYKREAKGQHRATLDSDLKPVLVALATDQPLDAKFRDHDLSGDWAGYRECHVKPDLLLIYRKSDADTLRLARLGSHSELFG
	>WP_014386269.1 [Comamonas testosteroni]
	MRQIERTGQFKRDYKREAKGQHRATLDADLVPVLVALAYDQPLEPRHRDHALTGDWKDHRDCHVKPDLVLIYQKPDADTLRLVRLGSHSELGL
	>WP_128088125.1 [Rothia aeria]
	MLHLETTSQFRKDYKLMKKRGLNLRLLEDVLDKLIREEPLETRHRDHALTGNYRGLRECHIQPDWLLIYAIDKGRLILTASRTGSHADLFKM
	>TEA43699.1 [Rothia aeria]
	MKLTSVFRTNQFKRDAKALFKKHYDAAKLADAIEALMRQNREELRTCYRGHALQGNWKGYREIHLEGDCLLIYRVKHSELLLVLTRTGSHDDLF
	>WP_083093590.1 [Rothia nasimurium]
	MKYEIITTNAFKKGLKTAKKRGKDLQKLTGIVETLAQDKQLSAKHKDHALTGNYANTRECHIEPDWLLIYERIEDQLVLILLNTGSHSDLF
	>WP_087146384.1 [Crenothrix polyspora]
	MREVVLTASFKKDYKRLSRSGQHDMQRLQEVTTKLANDDFLDEKYRDHALIGNWQDCRECHIKPDWLLIYQLRENELILVRTGSHSDLF
	>WP_087147087.1 [Crenothrix polyspora]
	MRKIEWTSAFKRDFKRYGSFESPFIEALWKLANDEILSERFCDHQLSGEWKDFRDCHIKPDLVLIYRKPDAEILQLVRLGSHSELGL
	>WP_090922539.1 [Pasteurella skyensis]
	MMIKKITFSKEFKRDLINISKKAPEILVSDRYIEVIYLLQNNQPLPEKYKDHSLSGNMDNYRDCHIFNDLVLIYRIEDKHLYLSRIGTHSQVFK
	>WP_013779452.1 [Tepidanaerobacter acetatoxydans]
	MSRQILWTTQFKKDYKLAEKRGLNITLLDDCIRMLATGEKLPPEFRDHNLSGRWSGYRECHIQPDWLLIYRIDVDNLILVLVRTGSHSDLF
	>WP_133527430.1 [Aminicella lysinilytica]
	MIKYRIVLTRAFRKDLKTAVKRGYNIDLLEYVVDTLSAGEPLPEKYNDHNLMGNYRGCRECHITPDWLLIYEISDNELILYLTRTGTHSDLF
	>WP_133528302.1 [Aminicella lysinilytica]
	MKYIIERTSQFKKDFKQVKSRGCDLNELKAVIRILANGDDLPKSNKDHALNTSKNYKGMRECHIRPDWLLVYSINKTTLILRLIRTGSHSDIF
	>WP_060776564.1 [Aerococcus christensenii]
	MKYEVKFTNQFKKNLKLAKKQNKNTDSLLKVIDVLADGGVLEAKYCDHGLSGKYSGTRECHNEPDWLLVYEIKNEVLGLMLYRLGTHSELFKK
	>WP_110129081.1 [Bordetella bronchiseptica]
	MRTIERATSFKRDFKREAKGRHRATLDSDLKSVLVALANDQPLDAKYRDHDLSGNWAGYRECHIKPDLLLIYRKSDTDTLRLARLGSHSELFG
	>WP_093143584.1 [Ruminobacter amylophilus]
	MKYDVKFTSQFKKDLKLAKKQNKNIDKLYTVIETLAEGETLDPKFKDHELTGNYKGTRECHIEPDWLLIYEIQNDIMVLMLTRLGTHSELFKK
	>WP_103677354.1 [Superficieibacter electus]
	MAMVNKRSKLPRAVEYTKTFMKSWERYNRSGRYNMNDVVAVMQLIFANKVLPAEYLDHELKGNWMGTRELHIGGDFLLLYHIDEKQNIVVFVDLGTHSELFG
	>WP_116686206.1 [Pelagibaculum spongiae]
	MLKLEYSTQFKKDFKKIAKLPIPDIVEAGHVVKQLQLEAPLHEKYVDHALSGNWNNYRDCHIKPDLVLIYKIESGSLKLARIGPHSELFR
	>WP_143873332.1 [Catenovulum sediminis]
	MLALEYSTQFKKDFKKIAKLPIPDVVEVGHVIKQLQLGKELPEKYLDHALSGNWQGYRDCHVKPDLVLIYKSEDESLKLARIGSHSELFR
	>WP_008521777.1 [Jonquetella anthropi]
	MLTIRYSAAFRRDYKRIVKRGYDTRRLERVIELLAERKPLPENLKDHALSGTFSDFRECHIAPDWLLVYRIIEDQLVLVLSQTGTHSDLFNR
	>WP_007048762.1 [Subdoligranulum variabile]
	MLTIKYQAAFKKDYKRIVKRGYDMRLLEKVIELLANQKPLPEKNRDHQLSGDYAGCRECHITPDWLLIYEVADEELILYLTRTGSHSDLF
	>WP_007046955.1 [Subdoligranulum variabile]
	MSQTKYVVKFTTQFRKDYKLAMKRGLKIELLERIIMLLAAGETLPKKSKDHALTGNWVGHRECHILPDWLLVYRVEDDVLVLTLTRTGTHSDLFGK
	>WP_102341844.1 [Galactobacillus timonensis]
	MLNLVVTNQFKRDLKRIRKQGKDLSMLQNILQMLVEEKDLDAKYCDHALTGNYIGFRECHIQPDWLLIYMINHQELILTASRTGSHSDLF
	>WP_102342246.1 [Galactobacillus timonensis]
	MKYDVQFTSQFKKDLKLAKKQNKSLDKLFDVIEILANGGTLDPKYRDHDLAGNYKGTRECHIEPDWLLIYEICGDVLVLMLYRLGSHSELFKK
	>WP_028303897.1 [Oceanospirillum maris]
	MLELEYSSQFKKDFKKIAKLPIPDVVEAGHVIKQLQLEEPLSEKYVDHALSGNWNNYRDCHVKPDLVLIYKVEGGCLKLARIGTHSELFR
	>WP_108823858.1 [Ereboglobus luteus]
	MNYNFTKQFRKDYARRIEGTRLESDFEKLFDLLVTGQPLPPVYRDHALVGNWKGHRDCHLRSDMVLVYKIEGDTIVFTRINTHSELFG
	>WP_044837251.1 [Thalassomonas viridans]
	MLALEYASQFKKDFKKVAKLPIPDVIEVGHVIKQLQLGQTLPKKYVDHSLSGNWQGFRDCHIKPDLVLIYKIDNVSLKLARIGTHSELFR
	>WP_019864226.1 [Methylovulum miyakonense]
	MREVVLTSAFKKDYKRLSRSGQHDIRQLQEVTAILANDDILEEKYRDHALIGNWQDCRECHIKPDWLLIYQLKDDELILIRTGSHSELF
	>WP_130435523.1 [Cuneatibacter caecimuris]
	MLQLETTGQFRKDYKRVKKRGYDMNRLEDVIQTILEEKLLAEKYRDHSLTGNYTGFRECHILPDWLLIYAIKQDKLILTASRTGTHSDLFGK
	>EPJ43008.1 [Osedax symbiont Rs1]
	MLNLITTNQFKKDLKKANKQRKNIDVLSIIIDLLQYEHDLDEKYSDHSLTGNWKKHRECHISPDWLLIYQIDQGELRLVRLGSHSELFS
	>WP_014262063.1 [Filifactor alocis]
	MLELVTTGAFRKDLKLAKKRGYDLSLLETVLNTLLEEKTLDQRYHDHALTGNYIGFRECHILPDWLLIYAVNKSQLILTASRTGTHSDLFGR
	>WP_034910643.1 [Peptoanaerobacter stomatis]
	MLELVSTGAFRKDLKLAKKRGYDLSLLETVLNTLLEEKTLDQRYHDHALTGNYIGFRECHILPDWLLIYAVNKSQLILTASRTGTHSDLFGR
	>WP_022652659.1 [Aquaspirillum serpens]
	MRMIERATAFKRDYKREAKGLHRATLDSDLRSVLMVLVTDQPLDAKFRDHDLSGDWAGYRECHLKPDLLLIYRKPDADTLRLARLGSHSELFG
	>WP_133621556.1 [Hydromonas duriensis]
	MRTIDRSTVFKRDFKKHGEIEAALIEVLYKLLNDEVLPEKYRDHSLTGDWLGYRECHVKPDLLLIYKQSDENTLRLARLGSHSELF
	>WP_031472260.1 [Agathobaculum desmolans]
	MRELYLHTSFKRDYKRIKKRHYPLNELETVIELLRQDEPLPAQYRDHALTGDYAGLRECHIRPDWLLIYRLHDNQLILALTRTGTHADLFDL
	>WP_066925041.1 [Murdochiella massiliensis]
	MLKVVLSNRFKKDLKLAKRRGLDLRMLKDVVDLLAQEKPLPESNKDHALTGKYAAFRECHIKPDWLLIYRVEEEALELMLFRTGSHADLFHL
	>WP_131749678.1 [Anaerococcus prevotii]
	MYKIKFTSLYKKSYKRMAKRGIDLSLLDEVIDHLRQGIPLEPKYKDHILKGKFKGFHECHIKPDWLLIYLIEDDILTLTLINTGSHADLFGM
	>WP_004828484.1 [Anaerococcus lactolyticus]
	MKYKIKFTSRFKKDLKQVKKQGKDIEKLLDIVEKLANDESLDEKYRDHSLAGNYKGTRECHIESDFLLIYEKFNETLVLTLIRTGSHSDLFK
	>WP_006291069.1 [Parascardovia denticolens]
	MKYEVKFTNQFKKDLKLAKRQNRDLDKLWGAIDVLANGGILDAQYRDHDLSGNYKSARECHIEPDWLLVYEIHNDILVLMLYRLGTHSELFKK
	>WP_036225902.1 [Mesoaciditoga lauensis]
	MKYRIFRTKSFKKDYKKLSTKEKEVLRTVVIKIANGEKLDTKFKDHKLAGKLKNFRECHLKPNLLLIYRVDKTELELVRVGTHSELFVS
	>WP_147539354.1 [Anaerotruncus rubiinfantis]
	MLNLRYSARFKKDYKAMMKRGCNPKLLQEVLELLCEEQPLPPKYRDHSLSGNYEGHRECHILPDWLLIYKVEQDVLLLTLTRTGSHSDLF
	>WP_121855187.1 [Parashewanella spongiae]
	MYQLEYSSQFKKDFKKVAKLAIPDVIEVGHVITALQQGQTLAAKYVDHALSGNWANYRDYHVKPDLVLIFKVEDNTLKLARIGSHSELFR
	>WP_012798279.1 [Slackia heliotrinireducens]
	MSLKLVPTSQFKKDYKRAKKRGLDMRKLQAVLDKLCAEEPLDERHRDHALSGNYIGFRECHVSPDWLLIYAIDKGRLILTASRTGTHSDLFDE
	>WP_083451104.1 [Limnohabitans planktonicus]
	MRTIDRSTVFKRDYKREAKGRHRATLDEDIRPVLLALLTDQPLEAKYRDHDLSGDWAGYRECHVRPDLLLIYRKSDSETLRLARFGSHSELFG
	>WP_101747722.1 [Endozoicomonas acroporae]
	MLTPVYTNKLSKDIKRAKRQGKDMDKFKDVVRMLIEQQPLAAKHKDHALSGNYKNHRECHIEPDWLLIYKVESERIIFSRLGSHSDLFR
	>WP_145770370.1 [Denitratisoma oestradiolicum]
	MRTIERSSAFKRDYKRESKGAHRASLDTDLVHVLTALVHDKPLPAKLRDHDLSGDWAGYRECHIKPDLLLIYRKPDAETLRLARLGSHSELFG
	>TEB08589.1 [Pelotomaculum schinkii]
	MTLKTTAQFRKDYKLAKKRGYKMDLLEEILQMLLEEKPLDKKHLDHALTGNYIGFRECHILSDWLLIYEINESLLILTATRTGTHSDLFKK
	>WP_072936168.1 [Schwartzia succinivorans]
	MLDLVTTTQFRKDLKRIRKRGYDLSKLDEVLQVIMKEEALDEKYRDHALTGNYSGFRECHIEPDWLLIYAIDNGQLILTASRTGTHSDLF
	>WP_072935758.1 [Schwartzia succinivorans]
	MILKVQFTNKFQKDIKLAKKRNLNTNLLKDVIELLRTGQKLDGRYKDHPLTGNYAGYRECHIQPDWILVYRIYEDKLTLLLARTGTHSDLF
	>WP_134216257.1 [Pelotomaculum propionicicum]
	MLKIRYSSRFKKDFKTIIKRGYDVKLFEEALHFLVEEKPLPSKYLDHPLAGNYGGHRECHITPDWLLIYKIVKDILTLTLTRTGTHSDLF
	>WP_101342694.1 [Colwellia echini]
	MLTLDYSSQFKKDFKKITKLPIPEIIEVGNVISTLQKSLILDAKYVDHALVGNWHGFRDCHIKPDLVLIYRIHDTYLQLARIGTHNDVF
	>WP_066130954.1 [Gemella asaccharolytica]
	MYKIRPTVKFQKDLKKIKKRGYDLSLLKTVLVILAGGEKLPYKYKDHSLLGNFKGCRECHITPDWLLIYEISDEELILYLTRTGSHSDLF
	>WP_102372663.1 [Enorma phocaeensis]
	MALKLVPTSQFKRDYKRMKKRGLNMNELQVVLDKLCAEKPLDERHRDHALIGRYVGFRECHIRPDWLLVYAIDKDKFILVASRTGTHSDLFDE
	>WP_076341313.1 [Dubosiella newyorkensis]
	MRKTKLTIKYTTAFKKDFKRAIKRGQKIELLEKVVDFLANGETLPEKYRDHDLSGDWIHYRECHIQPDWLLIYRIENELLVLTLTRTGSHSDLFYK
	>WP_099034907.1 [Lacimicrobium alkaliphilum]
	MYRLEYSSQFKKDFKKVIKMPISDVLEVGNVIKTLQRGEALHTRYKDHPLTGNWHEFRDCHIKPDLVLIYRIDQNRLQLARIGSHSDLF
	>WP_006002346.1 [Glaciecola punicea]
	MCGLEYSSQFKKDFKKITKMPITDVIEVCGIISELQKSNSLAAKYVDHNLSGNWLGFKDCHIKPDLVLIYKVDSNTLKLARIGSHSDLFN
	>WP_131971106.1 [Flavonifractor plautii]
	MRKTKYTVKYTTAFKKDYKRAIKRGLKMELLEQVVELLSMGKPLPDKNRDHDLSGDWVGHRECHIQPDWLLIYRIKDDVLVLTLARTGTHSDLFDQ
	>WP_044943127.1 [Flavonifractor plautii]
	MYNIRPTTKFQKDLKRVKRRGFDISLLTDVIKKLAAGEPLPEKNRDHQLSGDYALCRECHITPDWLLIYEVDGNELILYLTRTGSHSDLF
	>WP_048514390.1 [Megasphaera cerevisiae]
	MKYEVKFTTQFKKDLKLAKKQNKDIDVLFSVIEQLAQGKQLDEKYRDHDLGGTYKGCRECHIDPDWLLVYETKDDVLVLLLYRLGSHSQLF
	>WP_052605452.1 [Acidithrix ferrooxidans]
	MRLIETTNAFKRDYKREAKGKHRLTLERDFHSIVQSLANDEPLEQRYQDHPLAGEWSDHRDCHIRPDLVLIYRKSNPDRVQLVRLGSHSELGL
	>WP_092789134.1 [Rheinheimera pacifica]
	MLTLEYSTQFKKDFKKIAKMPIPDILEVGNIISQLQRGEALAAKNVDHPLSGNWLGFRDCHIKPDFVLIYRIANNTLQLARIGSHSEIF
	>WP_151086645.1 [Eikenella exigua]
	MTGQFKRDVKKHCSELISKEGIEILGKLIRDLPLPEKYSDHKLSHNWADCRDCHIRPDLVLIYRKTKENVLQLIRLGTHSELFK
	>WP_145018856.1 [Geobacter argillaceus]
	MREIRFTGRFKRDYKREKSGRHGKTVDADLMEVVNLLAVDEPLPRRNFDHPLSGDWADHRDCHIRPDLILIYRKPDDNYLDLVRLGSHRELGL
	>WP_005540551.1 [Johnsonella ignava]
	MYQILFTNKMKHDLKLMKKRGKDISKLTAILNKLSNDKILPHKYKDHQLSGNMSDFRECHIEPDWLLIYRIEKDKLILTATATGTHADLFKV
	>WP_080861333.1 [Citrobacter braakii]
	MRTIERTSAFKKDYKREAKGKHRNDLDAVLVSVLNDLVRDEPLEPRQRDHDLTGNWSGYRECHLKPDLLLIYRKPDSESLQLARLGSHSELFG
	>AJP48570.1 [Rugosibacter aromaticivorans]
	MRTIERPSAFRRDYKREAKGQHRATLDESLVPVLQALATDQPLEARYRDHGLSGWAGYRECHVKPDLLLIYCKPDAETLQLARLGSHSELFS
	>WP_092782448.1 [Rhodospira trueperi]
	MRTIERTTQFRRDYKREAKGRHRPTLDGDLRHIVECLATDRALAARHRDHALSGEWRDHRDCHIRPDLILIYRKPDDKTLILVRLGSHGELGL
	>WP_132549627.1 [Pectinatus cerevisiiphilus]
	MKYEVKFTTQFKKDLKLAKKQNKDIDVLFSVIEQLAKGKQLDEKYRDHNLGGTYKDCRECHIDPDWLLVYEIREDVLVLLLYRLGSHSQLF
	>WP_019003545.1 [Succinimonas amylolytica]
	MSKYDVAWTGQFKKDYKLARKRNLKIELLDEIIRKLSRGEALPQENRDHALSGNWSGYRECHVQPDWLLIYRIEEGLLILTLTRTGTHSDLFGK
	>WP_141901413.1 [Methylomicrobium kenyense]
	MYNLEYSTQFKKDFKKITKMSIPDIITVGDIISRLQRGETLDFRHVDHSLTGNWLGFRDCHIKPDLLLIYRIFEGRLQLARIGSHSDLF
	>WP_066743951.1 [Cloacibacillus porcorum]
	MSKYTVKYTSRFKKEAKRAEKQGKNMALLKTTAALLSSGEPLPPKFKDHALTGNWEGYRECHLSPDWLLIYLIENDVLVLTLTRTGSHAEIFNK
	>CUR14522.1 [Planktothrix paucivesiculata PCC 9631]
	MLSPIFENQFKKDIKRLQKRGKDMSKLKMVIEKLLENQELEPKYKDHALTGNWKGYRDCHIESDWLLIYKISETHLFLARSGSHSDLF
	>WP_094726483.1 [Alloscardovia macacae]
	MRYKVKFSSTFKKSYKRIKRRGLDVELLDTIIGKLAAGEALDARYRDHALGGNFAGFRECHVRPNWLLMYYIEDDILTLTCVDTGSHSDLFKM
	>WP_147185806.1 [Pistricoccus aurantiacus]
	MLVPVRSSQFKRDVKRVKKRNKDMTKLRRLLGLLIEQKPLPETYLDHPLRGNWKSYRDAHIEPDWLLIYRIEGNESQLARTGTHADLFTE
	>WP_072469883.1 [Urinacoccus massiliensis]
	MYKIKFTNLYKKSYKRMAKRGIDLSLLDEVIDHLRQGIPLEPKYKDHILKGKFKGFHECHIKPDWLLIYLIEDDILTLTLINTGSHADLFGM
	>WP_067538259.1 [Emergencia timonensis]
	MKKYDIERTSQFKRDYKSAKKRGCNIELLKHVISQLANGEPLPTAYNDHQLVGNYKGYRECHIEPDWLLIYKISDHLQVLRLYRTGTHSDLY
	>AHI27140.1 [Komagataeibacter xylinus E25]
	MRCSKISMRTIERTTAFKRDFKRVAKGPHRAALDTDLRRIIELLVVDAALEIRHRDHALTGNWKDYRDCHVKPDLVLIYRLIEADRLVLVRLGSHSELDL
	>WP_078528614.1 [Komagataeibacter nataicola]
	MPSGKAVPKRKKVRLPLRSDYTKQFEKDFQRLSRSGKYNMARLKVVMLLLIANEDPLGAEWLDHPLKGDWADHQECHVGGDFLLIYQKGEEKIVFVRTGSHADLFEN
	>WP_023354723.1 [Catonella morbi]
	MKYDIEFTGSFKKDIKRAKKQNKDLDKLFEVIEIIANGEKLEKKYKDHTLKGKYEGSRECHVEPDWLLIYEICDDVLMLMLYRVGSHSDLFKM
	>WP_023354159.1 [Catonella morbi]
	MKKTKYIVKYTNKFKKDFKLAIKRGLDISLLEDIIAKLSMGETLPEKNLDHNLTGNWMGHRECHILPNWLLIYRIEDNVLVLTLSRTGTHSDLFGK
	>WP_072309330.1 [Hafnia alvei]
	MLMIVYQHRFKKDAKRFMGNLAVQSIILRTVALLQSGEPLPERYREHKLVGNYIGYLECHGMPDLLLIYQRTETELRLYRVGSHAELFD
	>WP_060602430.1 [Aureimonas altamirensis]
	MASTKKTASSKRASLPRSADYTKSFVKDWERLTRSGRYNMRQIKEAMLLLIANDEPLGQEWLDHALKGDWADHRECHIGGDFLLVYRVDGNSVIFVRAGTHAELFE
	>WP_117142327.1 [Evtepia gabavorous]
	MRKTKYTVKYTTSFKKDYKRAIKRGLKIELLEQVVALLAMGEPLPDKNRDHDLSGDWAGHRECHILPDWLLVYRIEDDVLVLTLARTGTHSDLFGK
	>WP_142488093.1 [Leclercia adecarboxylata]
	MGKSKRAPLPYRSDYTKTFVKAWDRYNKAGRRDMHATAEIMSLVLSGNPIPSEYSDHPLTGDMQGFRELHIGGDYLLVYRIDDKKHLVVFTDLGTHAELFE
	>WP_108901324.1 [Limnobaculum parvum]
	MLTIVYQNRFKKDAKHYVNNRNAQRIILNTIAMLQTGQPLPAGYREHKLSGSYVGYLECHGSPDILLIYQRTDSELRLYRVGSHSALF
	>WP_013635040.1 [Acidiphilium multivorum]
	MRTPDYTGQFKRDYKREKKGRHRATLDADLHAVLSALLADLPLEPRHRDHALSGDWKDHRDCHVRPDLVLIYQLPDAGTLRLVRLGSHSELDL
	>WP_048676660.1 [Isoptericola variabilis]
	MTLKVVWTTKFKRDYKRAMKRGLDINRLDQVIRTLAAGEELASSHRDHALGGDWRGHRECHVQPDWLLIYYVDGERLVLTLTRTGTHADLFGL
	>WP_015536524.1 [Agathobaculum desmolans]
	MKETKYTVKYTTSFKKDYKRAIKRGLKIELLEQIVALLAMGEPLPDKNRDHDLSGDWAGHRECHILPDWLLVYRIEDDVLVLTLARTGTHSDLFGK
	>GCD60778.1 [Acetobacter pasteurianus NBRC 3277]
	MRCSKISMRTIERTTAFKRDFKRVAKGPHRAALDTDLRRIIELLVVDAALEIRHRDHALTGNWKDYRDCHVKPDLVLIYRPIEADRLVLVRLGSHSELDL
	>WP_066534304.1 [Acutalibacter muris]
	MRKTKYIVKVTTQFRKDYKMALKRNLNIRLLEEVVAALSMGNSLPEKNRDHSLSGNWAGYRECHILPDWLLVYRIENDVLVLTLSRTGTHSDLFGK
	>WP_066541329.1 [Acutalibacter muris]
	MLKLNVSSQFRRDRRLCGKRGYNLALLENAVDTLLVPAALPEQNRNHQLTGNWAGFQECHLAPDWLLIYRVDGNELYLVRTGTHADLFSK
	>WP_006301516.1 [Aminomonas paucivorans]
	MYVIKPTSRFKKDIRGIAKSGGDLSRMVRVVELLAQDIPLPSRYRDHELKGEWLGHRECHLAPDWLLIYMKDREILVLTLTRTGTHSELFKE
	>WP_015597098.1 [Hyphomicrobium denitrificans]
	MKALRISTACKKDLKRARRRAYDLALLADVVDTLRRGEALPAARRDHELKGAWRGARECHIQPDWLLIYQASDTEIALVRTGTHADLFER
	>TYG33588.1 [Lonepinella koalarum]
	MNIVYSKAFKRDLAKFLEVTVTPEFVEVMYLLQNHKPLPEKYKDHLLKGNWLEFRDCHIANDLVLIYRYQGDDLYLARMNTHSEVFK
	>WP_135055159.1 [Muribacter muris]
	MFELITHNQFKKDAKRYHNDKSAQQCILNVIDLLMTGEPLPPHYKEHKLIGDYIGYLECHGKPDLLLIYQRDRQRKQIKLYRVGSHSHLFK
	>WP_109838902.1 [Leucothrix pacifica]
	MPSKASEKRASLPRISDYTKAFQKDWVRLSKSGRYDMKQLKEVMLLLIANDEPLAEEWLDHALTGNWADHRECHIGGDFLLIYYLEKKGKQEMIVFVRTGTHSELF
	>WP_131147968.1 [Massilia albidiflava]
	MTSKKPAASKRTPLPRASDYTKQFLKDWQRLSHSGRYDMNRLKEAMALLIANDGPLPPEWLDHALSGDWLGHRECHVGGDFLLIYLLDDSGKHGQVIFVRSGTHSDLFS
	>TAH54690.1 [Methanosarcina mazei]
	MKYNVKFTSQFKKDIKRARKQGKNLDELFSVIETLLNNIPLEEQYRDHALKGEYSSYRECHIEPDWLLIYQKVDDCLILILYRVGSHSELF
	>WP_006713121.1 [Herbaspirillum frisingense]
	MTSKKPAASKRAKLPRASDYTRDFLKDWQRLSHSGRYDMNRLKEAMTLLIANDGPLPPEWLDHSLAGDWTGHRECHIGGDFLLIYTLDDSGKSGLVVFVRSGTHSDLFS
	>WP_058896763.1 [Herbaspirillum rubrisubalbicans]
	MTSKKPAASKRANLPRASDYTKVFLKDWQRLSHSGRYDMNRLKEAMTLLIANDGPLPPEWLDHSLTGDWAGHRECHIGGDFLLIYTLEDSGKSGLVVFVRSGTHSELFS
	>WP_110033179.1 [Hoeflea marina]
	MRKVRALSQFKRDFRRERSGRHGARLDVELKTVLDQLVRDEPLPRHRFDHPLKGEWNDCRDCHIRPDLVLIYRKPDDETLELLRLGSHSELGW
	>WP_116964293.1 [Fastidiosibacter lacustris]
	MRTIERANTFKKDYKRESKGKYRTQLSQILPMILNYLANDLPLEPKLLDHDLIGNWQGYRECHLKPDLLLVYRKEGDDILKLARLGSHSEIFG
	>WP_012509159.1 [Pelodictyon phaeoclathratiforme]
	MRRIELSRKFRHDYRREKSGMYGKSLDALLNGILDLLESDEVLPPNAVDHALMGKFTGYRDCHIKPDLILIYRKTGDDVLELVRLGSHSELGL
	>WP_105075047.1 [Chromatium okenii]
	MRTIERSSTFKRDYKHTKANPQHRSDLDALVMKILAALVADQTLPASNRDHALSGQWTGNRECHIKPDLLLVYRKLDHNILRLVRLGSHSELFS
	>WP_103239604.1 [Acetatifactor muris]
	MSRLDIVWTGQFKKDYKLAIKRHFDIGLLDDIIRKLASGEQLPEKNKDHALTGNWTGHRECHIQPDWLLVYRIENDLLVLTLARTGTHSDLFGK
	>WP_132966887.1 [Testudinibacter aquarius]
	MFAIVRSAKFKKDAKKYQNDQKAQSIILDVISLLAIGAPLPAKYKEHSLIGNYVGYLECHGRPDLLLIYQRDFENKQIKLYRVGSHADLFK
	>WP_036013544.1 [Robbsia andropogonis]
	MTSKKPASSKRANLPHASDYTKDFLKDWQRLSHSGRYDMNRLKEAMTLLIANDGPLPPEWLDHPLTGEWAGHRECHIGGDFLLIYTLDNSGKSGLVVFVRSGTHSDLFS
	>WP_068388432.1 [Ventosimonas gracilis]
	MLTPRQHGQFKRDVRKCEKRAKDMRKLRTLLALLIEEKPLPEGYRDHPLKGSWAGFRDAHIEPDWLLIYRISGDELQLARTGTHADLFDE
	>WP_012820013.1 [Fibrobacter succinogenes]
	MAYQIEYTSRFKKEYKLAKKRGRDINLLRTVIEILAKGEPLPEKYKDHPLVSNWSGYRECHIQSDWLLIYKYKDNELILSLTATGSHSDLF
	>WP_013581813.1 [Granulicella tundricola]
	MLEVVMATRFRRDTKLMERRGLKMTKLREVIMLLAQEIELPVRYHDHLLSGSWKDHRECHVEPDWLLIYQLQEGQILFARTGTHADLFAK
	>WP_012456089.1 [Methylorubrum populi]
	MRTIERTTQFKRDYKREMKGRHRASLQAELTAVLTELMAGRPLAARLRDHALTGNWADHRDCHVKPDLVRIYRIVGADALQLVRLGSHAELGF
	>WP_105530260.1 [Solimicrobium silvestre]
	MRTIKDSASFKRAYKRVSATPQHKDVNALLHAVLKLLIVDLPLPTKNRDHALSGKLSSYRECHIKPDLLLVYEKPDATILRLVSIGSHSELFG
	>WP_040571114.1 [Methyloversatilis thermotolerans]
	MTSKKPAASKRANLPRASDYTKEFQKDWVRLSHSGRYDMTRLKEAMLLLIANDGPLPPEWLDHALTGDWAGHRECHIGGDFLLIYRLDDSGKSGLVVFVRSGTHSELFS
	>WP_055078908.1 [Lagierella massiliensis]
	MKYKIKFTKKFKKDLKHAKKQGKDIEKLFEIIEKIAKDEALDERYRDHSLAGNYKGTRECHIEHDFLLIYEKIDEVLVLSIVRTGSHSDLFK
	>WP_050697555.1 [Anaeromassilibacillus senegalensis]
	MKYEIESTGRFKKDLKTILKRGYNMELLQKIIDLLCMGESLPEKCKDHALSGNWANYRECHVAPDWLLIYKIEEDILILTLTRTGSHSDLF
	>WP_093308299.1 [Pseudospirillum japonicum]
	MYSLEYSTQFKKDFKKITKMPISDIIEVGNIISKLQRGEKLDPKNVDHPLNGGWIGFRDCHIKPDLVLIYRIFDSQLQLARIGAHSDLF
	>WP_135678429.1 [Arsenophonus nasoniae]
	MRTIERSVTFKRDYKREAKGRHRNNLDKVLISVITSLVIDEPLKTSHRDHDLIGKWSGHRECHIKPDLLLIYRKPDSETLQLVRLGSHAQLFG
	>WP_020226439.1 [Holdemania massiliensis]
	MIYRLVLTSKFKKGLKLAKRRGLDIALLDDVVEKLLHGIALEEKNVDHELKGKFKGFRECHIQPNWLLIYLLEDEILTLTLVDTGTHSDLFNL
	>WP_096258159.1 [Lebetimonas natsushimae]
	MLTLKRHKQFIKDFNKIKITDTQFQKFINYISLLLNNKELPAEARDHFLTGEWSDTREFHVGGDLLVIYIKTDKDLILIRIGTHSQLFK
	>WP_080978683.1 [Trueperella pyogenes]
	MSMVSKSQQGRRALVMTSQFKKDLKRARKRGLPIGELEAVIDAILEGADLPPKHRDHLLSGDYAGFRECHIQPDWLLIYLDEPELCVVTAIRTGSHSDLFQ
	>WP_045775512.1 [Elstera litoralis]
	MRTIERTGKFKRDYKREERGQYQATLDRDLEEILSALLFDLPLAEKYRDHALIGRWKDHRDCHIRPDLVLIYRKPDATVLQLVRLGSHSELGL
	>WP_054211335.1 [Bosea vaviloviae]
	MPSTKKPASSKRASLPRSADYAKSFLKDWERLSRSGRYDMVQLKEAMMLLIANDNPLGPEWLDHALKGDWADHRECHIGGDFLLIYQLDSNFINFVRAGTHSELFG
	>WP_136494921.1 [Methylocystis heyeri]
	MQEIRYTSRFKLSAGTIWSFAKKIDKLLMDAVSLLAVDEALPRSYFDHELTGEWKDFRDCHLRPDLILIYRKPDDNRLELVRLGSHSEIGF
	>WP_132579869.1 [Paralcaligenes ureilyticus]
	MTSKRTAASKRASLPRAADYAKPFLKDWERLSHSGRYDMNRLKQVMLLLIANDGPIGPEWLDHSLDGGWQGHRECHIGGDFLLAYKLEDSGKHGLVVFVRAGTHAELFE
	>WP_142862857.1 [Methylosinus sporium]
	MPTLKKPAASKRAQLPRAADYAKSFLKDWERLSRSGRFDMNRLKEAMLLLIANSAPLGPEWRDHPLKGEWKGYRECHIGGDFLLAYKVDDSDEAGLIVFIRAGAHADLFDE
	>WP_043683349.1 [Castellaniella defragrans]
	MASKKPADSRRARPPRACDYTRVFLKDWERLSRSGRYDLTRLKDAMLLLIADDAPLGPEWRDHPLKGEWTDHRECHIGGDFLLIYRTDGHAVIFVRTGTHSELFEE
	>WP_100082492.1 [Pleomorphomonas carboxyditropha]
	MRTIERTTAFERDFKREAKGHHRGILDTELRRVIVALASGEPLEPRHRDHALSNDWKDYRGCHVKPDLALICRLVGDDRLILARLGSHSEIDL
	>WP_019950265.1 [Kushneria aurantia]
	MLTPVRSSQFKRDVKRVQKRGKDMEKLRRLLGLLLEQAPLPDAYQDHPLRGDWKGYRDAHIEPDWLLLYCVADDELHVARTGSHADLFRE
	>WP_019893422.1 [Allobaculum stercoricanis]
	MKNTKYTVKFTNSFKKDYKRAIKRGLKIELLEQIVALLAAGKPLPYQNHDHDLCGDWAGYRECHILSDWLLIYRLEDDVLVLTLTRTGSHSDLFGK
	>WP_007147432.1 [Scardovia wiggsiae]
	MRKTKYTVKSTTQFRKNYKLVMKRGLKITLLDEIIAKLALGEPLDKSNHDHPLSGNWARHRECHILPDWLLIYRIEEDVLVLVLSRTGSHSDLFGK
	>WP_106445257.1 [Simplicispira suum]
	MTSKKLASSKRAPLPRASDYTKTFLRDWERLSRSGRYDLKRLKEAMLLLIGNDAPLGPEWLDHPLKGDWADHRECHIGGDFLLIYRLDGNAIIFVRAGTHSELFEE
	>WP_119014689.1 [Simplicispira metamorpha]
	MASKKPASSKRAVLPRAADYTKAFRKDWQRLSHSGRYDMNRLKEAMLLLIANDAPLGPEWLDHPLKGDWMDYRECHIGGDFLLIYHLEDQQINFLRAGTHSELFEA
	>WP_072854810.1 [Lactonifactor longoviformis]
	MTYQLVLTGKFKKGLKRAKKRGLDIELLDTVVDKLIHGLSLDDKYRDHELKGRYTGFRECHIQPDWLLIYLIEHDILILTLVDTGSHSDLFDM
	>WP_018634421.1 [Neomegalonema perideroedes]
	MTSKKTAAEKRTNLPRVSDYTKEFKRDWERLSRSGRYDMKRLKEAMLLLISNEAPLSAEWLDHPLKGDWKNARECHIGGDFLLIYRIDNESIQFARAGTHAELFE
	>WP_104519030.1 [Rhodopila globiformis]
	MLTPVVSTRFRKDVKRAERRGKDMGKLRTVLSLLIEARSLPAAYGDHPLKGAWKGFRDLHIEPDWLLLYRVEGDELQLARTGSHADLFDE
	>WP_149502194.1 [Sphaerotilus natans]
	MTSKRTAASKRAALPRTSDYTRTFLKDWERLSRSGRFDLGRLKEAMLLLIANDAPLGPEWLDHALKGDWADHRECHIGGDFLLIYQLDGNAINFVRAGTHADLFGE
	>WP_047217795.1 [Delftia lacustris]
	MTSKKAASSKRAVLPRASDRTRAFAKDWVRLSHSGRHDMKRLKEAMLLLIANDAPLEPHWLDHALTGDWADHRECHVGGDFLLIYRLDGQGANESIIFVRAGTHAELFD
	>WP_006702634.1 [Granulicatella elegans]
	MYKLKFTNKFKKSYKLMKKRGYDISLLEEVIYQLSQGIPLEPKYRNHMLIGDYTGYYECHIKPDWLLIYLIENDILTLTLIDTGSHSDLF
	>WP_059446970.1 [Enterobacter hormaechei]
	MTTRTIEYSCQFQKDVKKAQKRHKDMSKLKALMTLLINDALPLPQVYKDHPLQGNYKGYRDAHIEPDWLLIYKITDEVLRFERTGTHSDLF
	>WP_123397083.1 [Muribaculum intestinale]
	MKKLKASSQYKKDYKRFRNNPKKVTALKEILDRLANEEPIPEKHNPHMLTGDYKGYMECHIESDFLLIWFDPDTDQIDLVRLGSHSELFG
	>WP_061275468.1 [Cedecea neteri]
	MPQREISYTGQFKRDLRLAQKRGCDIPKLQGIMMQMMNDQFPLPAALLDHPLTGNYKKHRELHVEPDWLLIYKISNTELQFVRTGSHSDLFKS
	>WP_028311883.1 [Derxia gummosa]
	MNLRKAPGDKRAVLPRASDRTKVFVKDWTRLSHSGRYDMKRLKEVMLLLIANDVPLGPEWLDHSLAGDWADHRECHVGGDSLLIYRLEGTGAAAQIIFVRAGTHAELFE
	>WP_114483914.1 [Extensimonas vulgaris]
	MTSKKPASSKRAAPPRACDYTKTFLKDWERLSRSGRYDLKRLKEAMLLLIGNDAPLGPEWLDHPLKGDWADHRECHIGGDFLFIYRLDGNAIIFVRAGSHSELFEE
	>WP_092649227.1 [Isobaculum melis]
	MKIRTAPTFERNYKALKKKHYDMNKFEVVLDLLLSQDIEQLVYKYKDHALKGNKKGLRELHIENDWLLVYRIDNGCLELWLLATGSHDQVFRNT
