# Supplementary material for: Rapid growth inhibitory activity of a YafQ-family endonuclease toxin of the Helicobacter pylori tfs4 integrative and conjugative element
Source: Sci Rep. 2020 Oct 23;10:18171. doi: 10.1038/s41598-020-72063-x (PMC7584586; doi:10.1038/s41598-020-72063-x)
Supplement: Supplementary file 2 — Supplementary Information 2. [file 41598_2020_72063_MOESM2_ESM.xlsx]

## Sheet: Supplementary File S2
Supplementary File S2. Sequence of inserts generated by TfiT cleavage of genomic DNA
Strain HPP12 genomic coordinate	Insert length (bp)	5'-3' insert + 10bp genomic flank (bold/underline)
		>1
1402240-1402320	81	TCAAAGATGA'TGGCAAATTCATTAAAATTGGGGACAATGTCAATCACATCTATATCAACAAGAAAAAAATGGAATATAGCTATGTCATTAT'AGACAAGAAA
		>2
278912-278965	54	TATTCTAGGG'CGGAATTTTTCCCCTTAAGCGATGGTGATTTAATTTTGTCTCCACCAACTTTTC'TAATTCCTTA
		>3
923048-923302	255	GGTGTTTTTC'AAGAGCTTTTTTAACTCCCTCAGCGTATTTGGGGTCAGCTTTCTTGAAATGCTCCAATTGTTTATCCACAATTTCCTTATGGGTAACATGAGCCAAAGACTCTCCAATAGTGTCATGCAACCTTTCTTTTTCATCAGCTGGCAATGAGCGGTAGTAATCACCTGGTTGGGTGTAGTAATCGCTATCATCAGCTCTGTAATCCCAATTCCACACTTCAAACTCTTTCTCAATATGAGCTAAGTTGAACTTAGGATC'TCTCGCACTC
		>4
651764-651877	113	CAATCAAACC'CACCGCATTGCACACGATTAACACTTCTTTATTGAGCTTAAATATTGATGTGTTAAGCGATTTTTACACTTACAAAAAATACAGCTTTGGGGTGTATGGGGGGCTTGGGATAG'GGTATTTTTA
		>5
143088-143209	122	TAATTGCCCT'ACTTCTAATTTTTCCATTCTTATCCTTTAATAGAGAATGATAGCGACTTTTTGAGGCCCATGCACCCCAAAAACGGTTTTTAATTCAATATCGGCTGTCCGGCTAGGCCCGCCAATAAGGAG'CATGTTCGTG
		>6
1490532-1490646	125	TCGCCATAAC'CCCCCTAGCATACGCTAAAACGGGCATTTTTTGCTTCAAATCAGCGATTTTTTCGCTCAATTCCACGCTCGCTGACACCGCCCCACCAGGAGAGTCGATCAAAAGTAAAACGCCCTTAATGCTAG'GGGTTTTTAA
		>7
84225-84356	132	ATGGGTTCTA'CCCTAACATGTTTTTCATGATGCAAGTTCAAGATTACTTGATGTTAGAAAATTACATGTATGCGCTCGATCAAGAAGAGATTTTAGACCATGACGCTTCTGCTAATCAACTTGATACACCCACTGATGATGA'CAGAGACGAT
		>8
990924-990979	51	TCAAATGCTG'TATAGGGATTTGATTAAAAGCACGATCAAGCGCATTGACTTTAACCGCCCT'GAACGCTACT
		>10
947800-948134	200	TTGTAACGAT'AATACGCCGCGCACGCCCCCTCAGAGCTGACCATGCAACTGCCGATCGGGTTTTGTGGGGTGCAAGTTGTGGCGAATAGTGAGCAATCTAGGGGCTTAGCGATGCCTTTTAAGATCTCGGCACACTTGCATGCCTTGTTTTCTTTGGAGATTTTGTGGCTTAAATATTCTTTAAAGACTTTTTCAGCGTCATAAGAGGCG'AATGTTTCTT
		>11
1145833-1145976	144	CATTGGCGCG'TGGCTAAGCCTGTGCATAACAATAATATTTGCATCAATTGCTTTAATTGTTGGGTTTATTGCCCAGACGCTGCCATTCTTTCAAGAGAGGGTAAGTTAAAAGGCGTGGATTATTCTCATTGTAAAGGCTGTGGCGTGTGCGTGG'ATGTCTGCCC
		>12
740060-740165	106	AATCCCTTAG'TCTTGCTCCTAACACAGCGTCATAAAACGCGCCAAAAAACCTAGCCTTAAAAATGGCTTTAAAAAACTTGGGGAATCCTTGCCAAGCTTCAATAATGAAATAACCT'GATGACCTGC
		>13
233288-233446	159	AGGTTTTCAG'CGTCATTGATGCTGCTAATCTTTAGCTGGATTGGGATTGAAGACCCGCCTGAATAATAATTGCCATTTCCATTGGGGTAAGTGTATTCTGTGGTAGGGTTTCTTGTGAAAGTTTGATTGATATTGACTACCATATTTTTGGAGCTATTCAAGGCAGGCA'TCCCGCCTCC
		>14_1
1521524-1521569	47	TGAAAAGCTC'TATAGAAGCATCATTAACCGCCAAAAGCTCACGCGCAAAAAAAGCG'GGTGGTATTT
		>14_2
816135-817104	970	AATTTGTCAA'ATCCTATAACGAGCTTATCCCTAAATTAGATGAAGACACTCGTTATGACGCTGACACTAAAATCGCTGGGATTTTTAACGGCGTGGGCGATATTCGTGCGATCCGCTCTTCTCTCAATAATGTGTTTTCTTACAGCGTGCATACGGATAATGGGGTAGAAAGCTTGATGAAATACGGGCTTAGTTTAGACGATAAGGGCGTGATGAGTTTGGATGAGGCTAAATTGAGTAGTGCGCTAAACTCTAACCCTAAAGCGACTCAAGATTTTTTCTATGGGAGCGATAGCAAGGATATGGGGGGCAGAGAAATCCACCAAGAGGGCATTTTTTCTAAATTCAATCAAGTTATCGCCAATCTCATAGACGGAGGGAACGCTAAATTAAAAATT…
		>15_1
1112297-1112514	218	CCCAAAAAGC'CATAACTGGCGGTGATGATAGAGACATGGATATTGAGCCAATAGGATTTTAACACCGGCACTAAATGGCCGATTTGAGGGTCCATAAAGCCTAAATGAGCCACAAAGAGCGCGATACCGGCTAAAAAACTAGAAGCCGATAGCGCGAGTTTGGAGCGTAAAATAAACCCTGCGATAACAGAAGCCCATGCGATATAAAGCATGGACTCATAAGCGTTA'CTCCAAGGCG
		>15_2
1114546-1542118	344	AATTAAAGGG'ATAGCGACCCAAAAAGAAGCGAACAAAAAAGAGAGCAAGCTCTTAAGGCTTTTCATGCATTTTCCTAGCTGGATTTGTTTTTAGAAAGGTTGGTTTTATACTTGATGTAAGCCTTTAATTTTTTAGTGAGATCCTCATCGTTTTTCGTGTCTTGATACTTCCCATCGCCGATAAATTCTAACACGGCTAAAAATTGCGTAGAGGGCATATAGCCGGGCA16+GCGCTTCCATGCCGTTCGATCCCATAAAAAGAAAACAGCACCCCAAAATACAACAAAACAAAAACGCTAAACGCTGCCATAAACACCAAGAGTCTTGCGCACAGCCTTAAAGCGATTTCTTT'CTTGTCTAAA
		>17_1
443915-443993	79	CTCACGCCCC'CAAAACGCTTAACGATCTTATCAAATTCGCCGGCTTTAAGGTTTTTAGTGCTTTTAAAATTCAAATGCTCTAACATGTG'AGCGATCCCG
		>17_2
1214359-1214603	245	TAGCCACAAC'GGGCATGAGCATGGTGATTGTAACGCATGAAATGAAATTCGCGCAAAAAATCGCTAGCAAAATCGTGTTTTTTGATAGCGGTAAAATCGCTGAAGAAAACAGCGCTAAAGAATTTTTTAACCACCCGAAATCTCAAAGAGCACAAAAATTTTTAGAAACTTTTCATTTTTTAGGGAGCTGTTAAATAAAGTTTGCTAAAAAGATGGTTTTAATTTCAAAAAAAGGTGTTTTTATGAAAACAAACG'GGCTTTTTAA
		>18
848982-849042	61	TGAATTTAGA'TCTTAATCAAAAAGCCGATTTGTTTTTCACCGAATTAGAGCCAACAGGCCTAACCCTCTCC'CCTATCATGA
		>19
905125-905301	177	GTTTTTCGCC'CCCACTCAAAGCGTTCACGCACTTTTCTTGCTCTTCGCCATTAAAAAGCATCCTCCCTAAAGCGTTCCTAACCTCGGCGCTTTCAATCTTTTTATTGAAATTAAAGAGCCATTGATACAAGGTCTCTTCCCCGCTAATTTCTTCGCTCACGTTTTGAGGGAAATAGCCTCTTGAAAC'CGTCGCTCCC
		>20_1
714841-715276	436	CAATTAGGCA'CAGCCATTGAAGCTAACATCAACCAGCATTCTATTTTTGCGAGGAAAAATTATTTTTACCCTGATTTGCCTAAGGCTTATCAAATTTCGCAGTTTGAAGTCCCCATTGTGAGCGATGGGAAATTAGAGATTGACACTAAAAAAGGCGCAAAAATCGTGCGTATTGAAAGGGCCCACATGGAAGAAGACGCCGGTAAAAATATCCATGAGGGCAGCTATTCTTTAGTGGATTTGAACCGCGCTTGCACCCCTTTATTAGAAATTGTTAGTAAGCCGGACATGCGAAATAGTGAAGAAGCCATAGCGTATTTGAAAAAGCTCCATGCTATCGTGCGTTTTATAGGGATTTCTGATGCGAACATGCAAGAGGGGAATTTCAGGTGCGATGC…
		>20_2
478916-479044	129	ATGAGCTATA'TAACATCGCTAAACTGCCTAAAGCGCTTGTGATTTTTTGCTGTTTGTAGAAACTAATTTGGCTATTTAAAATAAGATTTTCTACAATTTTGGTGTAAGACTTGTTATGCCTAGTTTTTAAATCCTTTAA'AATTTGGACA
